# Supplementary material for: The potential of sedimentary ancient DNA for reconstructing past sea ice evolution
Source: ISME J. 2019 Jun 24;13(10):2566–77. doi: 10.1038/s41396-019-0457-1 (PMC6776040; doi:10.1038/s41396-019-0457-1)
Supplement: Supplementary file 5 — Supplementary Table 4 [file 41396_2019_457_MOESM5_ESM.txt]

OTU_325	Eukaryota;Rhizaria;Cercozoa;Endomyxa;Reticulosida;Filoretidae;Filoreta;Filoreta_sp.;	2e-92	DQ504354.1.1974_U
OTU_324	Eukaryota;Opisthokonta;Metazoa;Arthropoda;Hexapoda;Insecta;Liposcelidae;Liposcelidae_sp.;	3e-149	AY900135.1.1947_U
OTU_327	Eukaryota;Rhizaria;Cercozoa;Endomyxa;Reticulosida;Filoretidae;Filoreta;Filoreta_sp.;	6e-92	DQ504354.1.1974_U
OTU_326	Eukaryota;Excavata;Discoba;Euglenozoa;Kinetoplastida;Neobodonid;Neobodo;Neobodo_designis;	5e-123	AY753966.1.2117_U
OTU_321	Eukaryota;Opisthokonta;Metazoa;Arthropoda;Hexapoda;Insecta;Liposcelidae;Liposcelidae_sp.;	4e-151	AY900135.1.1947_U
OTU_320	Eukaryota;Rhizaria;Foraminifera;Foraminifera_X;Foraminifera_XX;Foraminifera_XXX;Foraminifera_XXXX;Foraminifera_XXXX_sp.;	2e-70	AY452797.1.846_U
OTU_323	Eukaryota;Rhizaria;Cercozoa;Endomyxa;Reticulosida;Filoretidae;Filoreta;Filoreta_sp.;	6e-92	DQ504354.1.1974_U
OTU_322	Eukaryota;Opisthokonta;Metazoa;Arthropoda;Hexapoda;Insecta;Liposcelidae;Liposcelidae_sp.;	4e-151	AY900135.1.1947_U
OTU_3426	Eukaryota;Amoebozoa;Lobosa;Discosea-Flabellinia;Dactylopodida;Paramoebidae;Neoparamoeba;Neoparamoeba_pemaquidensis;	9e-69	AF371972.1.2109_U
OTU_3427	Eukaryota;Excavata;Discoba;Euglenozoa;Euglenida;Petalomonadales;Notosolenus;Notosolenus_ostium;	1e-98	KC990930.1.2052_U
OTU_899	Eukaryota;Excavata;Discoba;Euglenozoa;Kinetoplastida;Eubodonid;Eubodonid_X;Eubodonid_X_sp.;	4e-142	AY753981.1.2133_U
OTU_898	Eukaryota;Excavata;Discoba;Euglenozoa;Kinetoplastida;Eubodonid;Eubodonid_X;Eubodonid_X_sp.;	4e-139	AY753981.1.2133_U
OTU_329	Eukaryota;Alveolata;Dinoflagellata;Syndiniales;Dino-Group-II;Dino-Group-II-Clade-16;Dino-Group-II-Clade-16_X;Dino-Group-II-Clade-16_X_sp.;	1e-144	HQ869760.1.889_U
OTU_328	Eukaryota;Rhizaria;Cercozoa;Filosa-Thecofilosea;Cryomonadida;Protaspa-lineage;Protaspa-lineage_X;Protaspa-lineage_X_sp.;	6e-147	KC488582.1.1717_U
OTU_3420	Eukaryota;Excavata;Discoba;Euglenozoa;Kinetoplastida;Eubodonid;Eubodonid_X;Eubodonid_X_sp.;	9e-140	AY753981.1.2133_U
OTU_3421	Eukaryota;Amoebozoa;Lobosa;Discosea-Flabellinia;Dactylopodida;Paramoebidae;Neoparamoeba;Neoparamoeba_pemaquidensis;	0.0	AY193722.1.2065_U
OTU_3304	Eukaryota;Excavata;Discoba;Euglenozoa;Kinetoplastida;Neobodonid;Neobodonid_X;Neobodonid_sp.;	2e-140	AY963571.1.2169_U
OTU_890	Eukaryota;Rhizaria;Cercozoa;Endomyxa-Ascetosporea;Paradinida;Paradinidae;Paradinium;Paradinium_poucheti;	9e-88	EU189029.1.2030_U
OTU_3701	Eukaryota;Amoebozoa;Lobosa;Tubulinea;Euamoebida;Hartmannellidae;Glaeseria;Glaeseria_mira;	3e-84	AY294146.1.1940_U
OTU_897	Eukaryota;Excavata;Discoba;Euglenozoa;Kinetoplastida;Neobodonid;Rhynchomonas;Rhynchomonas_nasuta;	3e-164	DQ207595.1.2132_U
OTU_896	Eukaryota;Alveolata;Ciliophora;Oligohymenophorea;Scuticociliatia;Scuticociliatia_X;Scuticociliatia_XX;Scuticociliatia_XX_sp.;	5e-138	AB330052.1.1535_U
OTU_3193	No blast hit	None	None
OTU_5067	Eukaryota;Alveolata;Dinoflagellata;Dinophyceae;Prorocentrales;Prorocentraceae;Plagiodinium;Plagiodinium_sp.;	2e-143	LC054938.1.1770_U
OTU_895	Eukaryota;Rhizaria;Cercozoa;Endomyxa;Endomyxa_X;Endo4-lineage;Endo4-lineage_X;Endo4-lineage_X_sp.;	1e-89	GU822711.1.1406_U
OTU_5060	Eukaryota;Stramenopiles;Ochrophyta;Bacillariophyta;Bacillariophyta_X;Raphid-pennate;Pleurosigma;Pleurosigma_intermedium;	3e-145	KC771150.1.1790_U
OTU_894	Eukaryota;Amoebozoa;Lobosa;Discosea-Flabellinia;Dactylopodida;Paramoebidae;Neoparamoeba;Neoparamoeba_aestuarina;	0.0	DQ229959.1.2098_U
OTU_3303	Eukaryota;Opisthokonta;Metazoa;Metazoa_X;Metazoa_XX;Metazoa_XXX;Metazoa_XXXX;Metazoa_XXXX_sp.;	1e-65	HM103475.1.1012_U
OTU_3228	Eukaryota;Rhizaria;Cercozoa;Endomyxa;Reticulosida;Filoretidae;Filoreta;Filoreta_sp.;	5e-83	DQ504354.1.1974_U
OTU_3229	Eukaryota;Archaeplastida;Streptophyta;Embryophyceae;Embryophyceae_X;Embryophyceae_XX;Helminthostachys;Helminthostachys_zeylanica;	2e-85	DQ629412.1.1669_U
OTU_2998	Eukaryota;Opisthokonta;Fungi;Ascomycota;Pezizomycotina;Sordariomycetes;Sordariomycetes_X;Sordariomycetes_X_sp.;	8e-20	AB534516.1.1605_U
OTU_3559	Eukaryota;Rhizaria;Foraminifera;Globothalamea;Rotaliida;Pseudoparrellidae;Epistominella;Epistominella_arctica;	2e-150	FJ185793.1.1012_U
OTU_4207	Eukaryota;Excavata;Discoba;Euglenozoa;Kinetoplastida;Prokinetoplastidae;Prokinetoplastidae_X;Prokinetoplastidae_X_sp.;	9e-103	AF530522.1.1916_U
OTU_4206	Eukaryota;Rhizaria;Cercozoa;Endomyxa;Reticulosida;Filoretidae;Filoreta;Filoreta_sp.;	2e-88	DQ504354.1.1974_U
OTU_4205	Eukaryota;Archaeplastida;Streptophyta;Embryophyceae;Embryophyceae_X;Embryophyceae_XX;Brachypodium;Brachypodium_distachyon;	3e-142	ADDN01001475.105091.106899_U
OTU_4204	Eukaryota;Excavata;Discoba;Euglenozoa;Diplonemea;Diplonemea_X;Diplonemea_XX;Diplonemea_XX_sp.;	2e-165	EU635613.1.1200_U
OTU_3220	Eukaryota;Rhizaria;Cercozoa;Endomyxa;Reticulosida;Filoretidae;Filoreta;Filoreta_sp.;	1e-86	DQ504354.1.1974_U
OTU_3221	Eukaryota;Rhizaria;Foraminifera;Tubothalamea;Miliolida;Hauerinidae;Siphonaperta;Siphonaperta_sp.;	1e-105	FR839765.1.1226_U
OTU_3222	Eukaryota;Rhizaria;Cercozoa;Endomyxa;Endomyxa_X;Endo4-lineage;Endo4-lineage_X;Endo4-lineage_X_sp.;	6e-89	GU822711.1.1406_U
OTU_3223	Eukaryota;Excavata;Discoba;Euglenozoa;Diplonemea;Diplonemea_X;Diplonemea_XX;Diplonemea_XX_sp.;	5e-95	EU635628.1.1198_U
OTU_3224	Eukaryota;Rhizaria;Foraminifera;Monothalamids;Monothalamids_Clade-I;Monothalamids_Clade-I_X;Allogromia;Allogromia_crystallifera;	1e-12	FN995294.1.960_U
OTU_3424	Eukaryota;Archaeplastida;Chlorophyta;Chlorophyta_X;Nephroselmidaceae;Nephroselmidaceae_X;Nephroselmidaceae_XX;Nephroselmidaceae_XX_sp.;	8e-14	GU825178.1.1416_U
OTU_3226	Eukaryota;Rhizaria;Cercozoa;Endomyxa;Reticulosida;Filoretidae;Filoreta;Filoreta_sp.;	6e-89	DQ504354.1.1974_U
OTU_3227	Eukaryota;Rhizaria;Cercozoa;Endomyxa;Reticulosida;Filoretidae;Filoreta;Filoreta_sp.;	2e-91	DQ504354.1.1974_U
OTU_2919	Eukaryota;Rhizaria;Cercozoa;Endomyxa;Reticulosida;Filoretidae;Filoreta;Filoreta_sp.;	3e-91	DQ504354.1.1974_U
OTU_2918	Eukaryota;Rhizaria;Cercozoa;Endomyxa;Reticulosida;Filoretidae;Filoreta;Filoreta_sp.;	6e-126	DQ504354.1.1974_U
OTU_4029	No blast hit	None	None
OTU_3425	Eukaryota;Rhizaria;Foraminifera;Monothalamids;Monothalamids_X;Monothalamids_XX;Saccamminidae_X;Saccamminidae_X_sp.;	1e-53	JN003672.1.924_U
OTU_2911	No blast hit	None	None
OTU_2829	Eukaryota;Excavata;Discoba;Euglenozoa;Diplonemea;Diplonemea_X;Diplonemea_XX;Diplonemea_XX_sp.;	7e-156	EU635652.1.1200_U
OTU_2913	Eukaryota;Archaeplastida;Chlorophyta;Mamiellophyceae;Mamiellales;Mamiellaceae;Micromonas;Micromonas_Clade-A.ABC.1-2;	3e-81	FR874329.1.1777_U
OTU_2912	Eukaryota;Rhizaria;Cercozoa;Endomyxa;Reticulosida;Filoretidae;Filoreta;Filoreta_sp.;	6e-89	DQ504354.1.1974_U
OTU_2915	Eukaryota;Rhizaria;Cercozoa;Endomyxa;Reticulosida;Filoretidae;Filoreta;Filoreta_sp.;	6e-95	DQ504354.1.1974_U
OTU_2914	Eukaryota;Rhizaria;Cercozoa;Endomyxa;Endomyxa_X;Endo4-lineage;Endo4-lineage_X;Endo4-lineage_X_sp.;	4e-87	GU822711.1.1406_U
OTU_2917	Eukaryota;Rhizaria;Cercozoa;Endomyxa;Reticulosida;Filoretidae;Filoreta;Filoreta_sp.;	2e-92	DQ504354.1.1974_U
OTU_2828	Eukaryota;Rhizaria;Cercozoa;Filosa-Chlorarachnea;Filosa-Chlorarachnea_X;LC104-lineage;LC104-lineage_X;LC104-lineage_X_sp.;	3e-75	HQ869566.1.887_U
OTU_431	Eukaryota;Rhizaria;Cercozoa;Endomyxa;Endomyxa_X;Endo4-lineage;Endo4-lineage_X;Endo4-lineage_X_sp.;	6e-86	EU446329.1.1567_U
OTU_430	No blast hit	None	None
OTU_433	Eukaryota;Excavata;Discoba;Euglenozoa;Diplonemea;Diplonemea_X;Diplonemea_XX;Diplonemea_XX_sp.;	1e-92	EU635679.1.1177_U
OTU_432	Eukaryota;Alveolata;Apicomplexa;Apicomplexa_X;Gregarines;Cephaloidophoroidea;Cephaloidophoroidea_X;Cephaloidophoroidea_X_sp.;	1e-120	AB275103.1.1565_U
OTU_435	Eukaryota;Alveolata;Dinoflagellata;Syndiniales;Dino-Group-II;Dino-Group-II-Clade-9;Dino-Group-II-Clade-9_X;Dino-Group-II-Clade-9_X_sp.;	2e-17	KF129937.1.1759_U
OTU_434	Eukaryota;Excavata;Discoba;Euglenozoa;Kinetoplastida;Neobodonid;Neobodo;Neobodo_designis;	2e-153	JN542574.1.2136_U
OTU_437	Eukaryota;Alveolata;Dinoflagellata;Syndiniales;Dino-Group-II;Dino-Group-II-Clade-9;Dino-Group-II-Clade-9_X;Dino-Group-II-Clade-9_X_sp.;	2e-17	KF129937.1.1759_U
OTU_436	Eukaryota;Rhizaria;Cercozoa;Endomyxa;Reticulosida;Filoretidae;Filoreta;Filoreta_sp.;	4e-84	DQ504354.1.1974_U
OTU_439	Eukaryota;Rhizaria;Cercozoa;Endomyxa;Reticulosida;Filoretidae;Filoreta;Filoreta_sp.;	9e-88	DQ504354.1.1974_U
OTU_438	Eukaryota;Excavata;Discoba;Euglenozoa;Diplonemea;Diplonemea_X;Diplonemea_XX;Diplonemea_XX_sp.;	2e-91	HQ869017.1.1077_U
OTU_4641	Eukaryota;Excavata;Discoba;Euglenozoa;Kinetoplastida;Eubodonid;Eubodonid_X;Eubodonid_X_sp.;	3e-136	AY753981.1.2133_U
OTU_4338	Eukaryota;Rhizaria;Cercozoa;Endomyxa-Ascetosporea;Paradinida;Paradinidae;Paradinium;Paradinium_poucheti;	4e-96	EU189029.1.2030_U
OTU_5146	Eukaryota;Amoebozoa;Lobosa;Tubulinea;Nolandida;Nolandellidae;Nolandella;Nolandella_sp.;	7e-128	GU320609.1.1054_U
OTU_2333	Eukaryota;Rhizaria;Cercozoa;Endomyxa-Ascetosporea;Paradinida;Paradinida_X;Paradinida_XX;Paradinida_XX_sp.;	1e-89	AY449715.1.2072_U
OTU_3593	Eukaryota;Rhizaria;Foraminifera;Globothalamea;Rotaliida;Nonionidae;Melonis;Melonis_barleeanum;	1e-75	AF533847.1.1015_U
OTU_1488	Eukaryota;Rhizaria;Cercozoa;Endomyxa;Endomyxa_X;Endo4-lineage;Endo4-lineage_X;Endo4-lineage_X_sp.;	3e-87	GU822711.1.1406_U
OTU_1489	Eukaryota;Rhizaria;Cercozoa;Endomyxa;Reticulosida;Filoretidae;Filoreta;Filoreta_sp.;	4e-93	DQ504354.1.1974_U
OTU_1486	Eukaryota;Rhizaria;Cercozoa;Endomyxa;Reticulosida;Filoretidae;Filoreta;Filoreta_sp.;	1e-86	DQ504354.1.1974_U
OTU_1487	Eukaryota;Excavata;Discoba;Euglenozoa;Kinetoplastida;Neobodonid;Klosteria;Klosteria_bodomorphis;	3e-164	AY268046.1.2072_U
OTU_1484	Eukaryota;Excavata;Discoba;Euglenozoa;Kinetoplastida;Neobodonid;Rhynchomonas;Rhynchomonas_nasuta;	2e-159	JN542571.1.2154_U
OTU_1485	Eukaryota;Amoebozoa;Lobosa;Tubulinea;Nolandida;Nolandellidae;Nolandella;Nolandella_hibernica;	1e-80	JQ519510.1.1797_U
OTU_1482	Eukaryota;Excavata;Discoba;Euglenozoa;Kinetoplastida;Neobodonid;Rhynchomonas;Rhynchomonas_nasuta;	3e-158	JN542571.1.2154_U
OTU_1483	Eukaryota;Amoebozoa;Lobosa;Tubulinea;Arcellinida;Arcellinida_X;Cryptodifflugia;Cryptodifflugia_operculata;	2e-70	JF694280.1.1946_U
OTU_1480	Eukaryota;Opisthokonta;Fungi;Basidiomycota;Agaricomycotina;Agaricomycetes;Agaricomycetes_X;Agaricomycetes_X_sp.;	4e-71	EF024776.1.1853_U
OTU_1481	Eukaryota;Excavata;Discoba;Euglenozoa;Kinetoplastida;Neobodonid;Neobodonid_X;Neobodonid_X_sp.;	1e-142	AF530518.1.2120_U
OTU_4578	Eukaryota;Opisthokonta;Metazoa;Annelida;Annelida_X;Annelida_XX;Aphelochaeta;Aphelochaeta_marioni;	2e-140	DQ779639.1.1734_U
OTU_1437	Eukaryota;Amoebozoa;Lobosa;Discosea-Flabellinia;Dactylopodida;Paramoebidae;Neoparamoeba;Neoparamoeba_sp.;	0.0	AB505544.1.1980_U
OTU_1436	Eukaryota;Opisthokonta;Fungi;Basidiomycota;Agaricomycotina;Agaricomycetes;Agaricomycetes_X;Agaricomycetes_X_sp.;	4e-71	EF024776.1.1853_U
OTU_4820	Eukaryota;Stramenopiles;Stramenopiles_X;MAST;MAST-12;MAST-12B;MAST-12B_X;MAST-12B_X_sp.;	1e-144	FR874371.1.1814_U
OTU_5057	No blast hit	None	None
OTU_3065	Eukaryota;Opisthokonta;Metazoa;Loricifera;Loricifera_X;Loricifera_XX;Pliciloricus;Pliciloricus_sp.;	4e-68	AY746986.1.1855_U
OTU_1435	Eukaryota;Excavata;Discoba;Euglenozoa;Kinetoplastida;Neobodonid;Rhynchomonas;Rhynchomonas_nasuta;	4e-151	AY425025.1.2176_U
OTU_3577	Eukaryota;Rhizaria;Foraminifera;Globothalamea;Rotaliida;Stainforthiidae;Stainforthia;Stainforthia_fusiformis;	2e-154	FM999930.1.961_U
OTU_1434	Eukaryota;Excavata;Discoba;Euglenozoa;Kinetoplastida;Neobodonid;Rhynchomonas;Rhynchomonas_nasuta;	2e-159	JN542571.1.2154_U
OTU_5132	Eukaryota;Opisthokonta;Fungi;Ascomycota;Pezizomycotina;Eurotiomycetes;Monascus;Monascus_sp.;	5e-58	KJ747401.1.1682_U
OTU_246	Eukaryota;Alveolata;Alveolata_X;Alveolata_XX;Alveolata_XXX;Alveolata_XXXX;Alveolata_XXXXX;Alveolata_XXXXX_sp.;	1e-09	GU824401.1.1369_U
OTU_3524	Eukaryota;Amoebozoa;Lobosa;Tubulinea;Leptomyxida;Flabellulidae;Paraflabellula;Paraflabellula_hoguae;	5e-126	AF293899.1.1873_U
OTU_5131	Eukaryota;Opisthokonta;Fungi;Ascomycota;Pezizomycotina;Eurotiomycetes;Monascus;Monascus_sp.;	1e-55	KJ747401.1.1682_U
OTU_5136	Eukaryota;Alveolata;Ciliophora;Spirotrichea;Choreotrichida;Strobilidiidae_A;Strobilidiidae_A_X;Strobilidiidae_A_X_sp.;	3e-142	KC488384.1.1665_U
OTU_5137	Eukaryota;Opisthokonta;Fungi;Ascomycota;Pezizomycotina;Eurotiomycetes;Penicillium;Penicillium_purpurogenum;	3e-56	AF245259.1.1800_U
OTU_5134	Eukaryota;Stramenopiles;Stramenopiles_X;Labyrinthulea;Labyrinthulales;Labyrinthulaceae;Oblongichytrium;Oblongichytrium_sp.;	7e-134	AF257316.1.1635_U
OTU_715	Eukaryota;Alveolata;Ciliophora;Oligohymenophorea;Scuticociliatia;Scuticociliatia_X;Scuticociliatia_XX;Scuticociliatia_XX_sp.;	8e-79	EF526914.1.1318_U
OTU_5138	Eukaryota;Alveolata;Dinoflagellata;Syndiniales;Dino-Group-II;Dino-Group-II-Clade-9;Dino-Group-II-Clade-9_X;Dino-Group-II-Clade-9_X_sp.;	1e-141	KJ757198.1.1802_U
OTU_5139	Eukaryota;Alveolata;Dinoflagellata;Syndiniales;Dino-Group-II;Dino-Group-II-Clade-10-and-11;Dino-Group-II-Clade-10-and-11_X;Dino-Group-II-Clade-10-and-11_X_sp.;	1e-141	KJ763448.1.1798_U
OTU_716	Eukaryota;Excavata;Discoba;Euglenozoa;Kinetoplastida;Neobodonid;Rhynchomonas;Rhynchomonas_nasuta;	3e-164	DQ207595.1.2132_U
OTU_1154	Eukaryota;Excavata;Discoba;Euglenozoa;Kinetoplastida;Neobodonid;Rhynchomonas;Rhynchomonas_nasuta;	4e-151	AY425025.1.2176_U
OTU_1155	Eukaryota;Excavata;Discoba;Euglenozoa;Kinetoplastida;Neobodonid;Rhynchomonas;Rhynchomonas_nasuta;	7e-150	AY425025.1.2176_U
OTU_1156	Eukaryota;Excavata;Discoba;Euglenozoa;Kinetoplastida;Neobodonid;Rhynchomonas;Rhynchomonas_nasuta;	2e-162	DQ207595.1.2132_U
OTU_717	Eukaryota;Excavata;Discoba;Euglenozoa;Kinetoplastida;Eubodonid;Eubodonid_X;Eubodonid_X_sp.;	6e-141	AY753981.1.2133_U
OTU_1150	Eukaryota;Excavata;Discoba;Euglenozoa;Kinetoplastida;Neobodonid;Rhynchomonas;Rhynchomonas_nasuta;	4e-151	AY425025.1.2176_U
OTU_1151	Eukaryota;Opisthokonta;Fungi;Basidiomycota;Agaricomycotina;Agaricomycetes;Agaricomycetes_X;Agaricomycetes_X_sp.;	6e-67	EF024776.1.1853_U
OTU_1152	Eukaryota;Opisthokonta;Fungi;Basidiomycota;Agaricomycotina;Agaricomycetes;Agaricomycetes_X;Agaricomycetes_X_sp.;	4e-136	EF024776.1.1853_U
OTU_1153	Eukaryota;Archaeplastida;Rhodophyta;Porphyridiophyceae;Porphyridiales;Porphyridiales_X;Timspurckia;Timspurckia_oligopyrenoides;	6e-67	KF422614.1.2272_U
OTU_4067	Eukaryota;Excavata;Discoba;Euglenozoa;Diplonemea;Diplonemea_X;Diplonemea_XX;Diplonemea_XX_sp.;	2e-159	KJ757377.1.2062_U
OTU_710	Eukaryota;Excavata;Discoba;Euglenozoa;Kinetoplastida;Eubodonid;Eubodonid_X;Eubodonid_X_sp.;	6e-141	AY753981.1.2133_U
OTU_1158	Eukaryota;Excavata;Discoba;Euglenozoa;Kinetoplastida;Neobodonid;Rhynchomonas;Rhynchomonas_nasuta;	3e-149	AY425025.1.2176_U
OTU_1159	Eukaryota;Excavata;Discoba;Euglenozoa;Kinetoplastida;Neobodonid;Rhynchomonas;Rhynchomonas_nasuta;	3e-149	AY425025.1.2176_U
OTU_711	Eukaryota;Excavata;Discoba;Euglenozoa;Kinetoplastida;Eubodonid;Eubodonid_X;Eubodonid_X_sp.;	6e-141	AY753981.1.2133_U
OTU_712	Eukaryota;Excavata;Discoba;Euglenozoa;Kinetoplastida;Neobodonid;Rhynchomonas;Rhynchomonas_nasuta;	1e-160	DQ207595.1.2132_U
OTU_713	Eukaryota;Excavata;Discoba;Euglenozoa;Kinetoplastida;Eubodonid;Eubodonid_X;Eubodonid_X_sp.;	1e-138	AY753981.1.2133_U
OTU_3888	Eukaryota;Excavata;Discoba;Euglenozoa;Kinetoplastida;Eubodonid;Eubodonid_X;Eubodonid_X_sp.;	6e-141	AY753981.1.2133_U
OTU_3889	Eukaryota;Amoebozoa;Lobosa;Tubulinea;Leptomyxida;Rhizamoeba-saxonica-lineage;Rhizamoeba;Rhizamoeba_saxonica;	4e-142	EU719197.1.1899_U
OTU_3884	Eukaryota;Amoebozoa;Lobosa;Discosea-Flabellinia;Dactylopodida;Paramoebidae;Neoparamoeba;Neoparamoeba_aestuarina;	0.0	DQ229957.1.2098_U
OTU_3885	Eukaryota;Amoebozoa;Lobosa;Tubulinea;Leptomyxida;Rhizamoeba-saxonica-lineage;Rhizamoeba;Rhizamoeba_saxonica;	9e-140	EU719197.1.1899_U
OTU_3886	Eukaryota;Amoebozoa;Lobosa;Tubulinea;Leptomyxida;Rhizamoeba-saxonica-lineage;Rhizamoeba;Rhizamoeba_saxonica;	9e-140	EU719197.1.1899_U
OTU_3887	Eukaryota;Amoebozoa;Lobosa;Tubulinea;Leptomyxida;Rhizamoeba-saxonica-lineage;Rhizamoeba;Rhizamoeba_saxonica;	1e-138	EU719197.1.1899_U
OTU_3880	Eukaryota;Amoebozoa;Lobosa;Tubulinea;Leptomyxida;Rhizamoeba-saxonica-lineage;Rhizamoeba;Rhizamoeba_saxonica;	9e-140	EU719197.1.1899_U
OTU_3881	Eukaryota;Amoebozoa;Lobosa;Tubulinea;Leptomyxida;Rhizamoeba-saxonica-lineage;Rhizamoeba;Rhizamoeba_saxonica;	4e-142	EU719197.1.1899_U
OTU_3882	Eukaryota;Amoebozoa;Lobosa;Tubulinea;Leptomyxida;Rhizamoeba-saxonica-lineage;Rhizamoeba;Rhizamoeba_saxonica;	9e-143	EU719197.1.1899_U
OTU_3883	Eukaryota;Amoebozoa;Lobosa;Tubulinea;Leptomyxida;Rhizamoeba-saxonica-lineage;Rhizamoeba;Rhizamoeba_saxonica;	9e-140	EU719197.1.1899_U
OTU_3329	Eukaryota;Excavata;Discoba;Euglenozoa;Kinetoplastida;Prokinetoplastidae;Prokinetoplastidae_X;Prokinetoplastidae_X_sp.;	3e-62	AF530521.1.1912_U
OTU_3693	Eukaryota;Archaeplastida;Rhodophyta;Porphyridiophyceae;Porphyridiales;Porphyridiales_X;Timspurckia;Timspurckia_oligopyrenoides;	6e-67	KF422614.1.2272_U
OTU_1039	Eukaryota;Excavata;Discoba;Euglenozoa;Kinetoplastida;Eubodonid;Eubodonid_X;Eubodonid_X_sp.;	1e-138	AY753981.1.2133_U
OTU_1038	Eukaryota;Excavata;Discoba;Euglenozoa;Kinetoplastida;Prokinetoplastidae;Perkinsiella-like;Perkinsiella-like_sp.;	1e-114	EU331030.1.1631_U
OTU_1037	Eukaryota;Excavata;Discoba;Euglenozoa;Kinetoplastida;Eubodonid;Eubodonid_X;Eubodonid_X_sp.;	9e-137	AY753981.1.2133_U
OTU_1036	Eukaryota;Excavata;Discoba;Euglenozoa;Kinetoplastida;Neobodonid;Rhynchomonas;Rhynchomonas_nasuta;	2e-141	DQ207595.1.2132_U
OTU_1035	Eukaryota;Amoebozoa;Lobosa;Discosea-Flabellinia;Dactylopodida;Paramoebidae;Neoparamoeba;Neoparamoeba_aestuarina;	0.0	DQ229959.1.2098_U
OTU_1034	Eukaryota;Rhizaria;Cercozoa;Filosa-Sarcomonadea;Cercomonadida;Cercomonadidae;Cercomonas;Cercomonas_sp.;	3e-66	EF024577.1.1801_U
OTU_1033	Eukaryota;Excavata;Discoba;Euglenozoa;Kinetoplastida;Eubodonid;Eubodonid_X;Eubodonid_X_sp.;	1e-138	AY753981.1.2133_U
OTU_1032	Eukaryota;Excavata;Discoba;Euglenozoa;Kinetoplastida;Eubodonid;Eubodonid_X;Eubodonid_X_sp.;	1e-138	AY753981.1.2133_U
OTU_1031	Eukaryota;Excavata;Discoba;Euglenozoa;Kinetoplastida;Neobodonid;Rhynchomonas;Rhynchomonas_nasuta;	1e-160	DQ207595.1.2132_U
OTU_1030	Eukaryota;Excavata;Discoba;Euglenozoa;Kinetoplastida;Eubodonid;Eubodonid_X;Eubodonid_X_sp.;	2e-140	AY753981.1.2133_U
OTU_5006	Eukaryota;Alveolata;Alveolata_X;Alveolata_XX;Alveolata_XXX;Alveolata_XXXX;Alveolata_XXXXX;Alveolata_XXXXX_sp.;	1e-09	GU824401.1.1369_U
OTU_5007	Eukaryota;Alveolata;Apicomplexa;Apicomplexa_X;Gregarines;Cephaloidophoroidea;Cephaloidophoroidea_X;Cephaloidophoroidea_X_sp.;	8e-57	AB275069.1.1554_U
OTU_3347	Eukaryota;Rhizaria;Foraminifera;Globothalamea;Rotaliida;Pseudoparrellidae;Epistominella;Epistominella_arctica;	3e-137	FJ185793.1.1012_U
OTU_5005	Eukaryota;Excavata;Discoba;Euglenozoa;Kinetoplastida;Prokinetoplastidae;Prokinetoplastidae_X;Prokinetoplastidae_X_sp.;	3e-62	AF530521.1.1912_U
OTU_2723	Eukaryota;Excavata;Discoba;Euglenozoa;Diplonemea;Diplonemea_X;Diplonemea_XX;Diplonemea_XX_sp.;	7e-122	EU635652.1.1200_U
OTU_5003	Eukaryota;Excavata;Discoba;Euglenozoa;Kinetoplastida;Prokinetoplastidae;Prokinetoplastidae_X;Prokinetoplastidae_X_sp.;	2e-63	AF530521.1.1912_U
OTU_5000	Eukaryota;Alveolata;Alveolata_X;Alveolata_XX;Alveolata_XXX;Alveolata_XXXX;Alveolata_XXXXX;Alveolata_XXXXX_sp.;	1e-09	GU824401.1.1369_U
OTU_5001	Eukaryota;Excavata;Discoba;Euglenozoa;Kinetoplastida;Prokinetoplastidae;Prokinetoplastidae_X;Prokinetoplastidae_X_sp.;	2e-57	AF530521.1.1912_U
OTU_5008	Eukaryota;Alveolata;Dinoflagellata;Dinophyceae;Dinophyceae_X;Dinophyceae_XX;Dinophyceae_XXX;Dinophyceae_XXX_sp.;	4e-120	KJ758315.1.1797_U
OTU_5009	Eukaryota;Excavata;Discoba;Euglenozoa;Diplonemea;Diplonemea_X;Diplonemea_XX;Diplonemea_XX_sp.;	8e-165	EU635602.1.1198_U
OTU_4295	Eukaryota;Opisthokonta;Metazoa;Craniata;Craniata_X;Mammalia;Homo;Homo_sapiens;	4e-134	AADB02034831.22481.24231_U
OTU_5053	Eukaryota;Rhizaria;Cercozoa;Cercozoa_X;Cercozoa_XX;Cercozoa_XXX;Cercozoa_XXXX;Cercozoa_XXXX_sp.;	2e-137	AB505568.1.1725_U
OTU_4636	Eukaryota;Alveolata;Dinoflagellata;Dinophyceae;Dinophyceae_X;Dinophyceae_XX;Dinophyceae_XXX;Dinophyceae_XXX_sp.;	1e-144	JQ956255.1.957_U
OTU_4634	Eukaryota;Opisthokonta;Metazoa;Cnidaria;Cnidaria_X;Hydrozoa;Hydrozoa_X;Hydrozoa_X_sp.;	2e-143	FJ169747.1.928_U
OTU_4400	Eukaryota;Opisthokonta;Metazoa;Arthropoda;Hexapoda;Insecta;Liposcelidae;Liposcelidae_sp.;	3e-149	AY900135.1.1947_U
OTU_3570	Eukaryota;Excavata;Discoba;Euglenozoa;Kinetoplastida;Eubodonid;Eubodonid_X;Eubodonid_X_sp.;	1e-138	AY753981.1.2133_U
OTU_1323	Eukaryota;Excavata;Discoba;Euglenozoa;Kinetoplastida;Neobodonid;Rhynchomonas;Rhynchomonas_nasuta;	3e-158	JN542571.1.2154_U
OTU_1322	Eukaryota;Excavata;Discoba;Euglenozoa;Kinetoplastida;Neobodonid;Rhynchomonas;Rhynchomonas_nasuta;	4e-151	AY425025.1.2176_U
OTU_1321	Eukaryota;Excavata;Discoba;Euglenozoa;Kinetoplastida;Neobodonid;Rhynchomonas;Rhynchomonas_nasuta;	8e-162	JN542571.1.2154_U
OTU_1320	Eukaryota;Excavata;Discoba;Euglenozoa;Kinetoplastida;Neobodonid;Rhynchomonas;Rhynchomonas_nasuta;	5e-160	JN542571.1.2154_U
OTU_1327	Eukaryota;Opisthokonta;Fungi;Basidiomycota;Agaricomycotina;Agaricomycetes;Agaricomycetes_X;Agaricomycetes_X_sp.;	4e-71	EF024776.1.1853_U
OTU_1326	Eukaryota;Opisthokonta;Fungi;Basidiomycota;Agaricomycotina;Agaricomycetes;Agaricomycetes_X;Agaricomycetes_X_sp.;	6e-64	EF024776.1.1853_U
OTU_1325	Eukaryota;Opisthokonta;Fungi;Basidiomycota;Agaricomycotina;Agaricomycetes;Agaricomycetes_X;Agaricomycetes_X_sp.;	4e-71	EF024776.1.1853_U
OTU_1324	Eukaryota;Excavata;Discoba;Euglenozoa;Kinetoplastida;Neobodonid;Rhynchomonas;Rhynchomonas_nasuta;	1e-160	JN542571.1.2154_U
OTU_3956	Eukaryota;Amoebozoa;Lobosa;Tubulinea;Leptomyxida;Flabellulidae;Paraflabellula;Paraflabellula_hoguae;	7e-125	AF293899.1.1873_U
OTU_3957	Eukaryota;Amoebozoa;Lobosa;Discosea-Flabellinia;Dactylopodida;Vexilliferidae;Vexillifera;Vexillifera_minutissima;	4e-77	AY294149.1.1960_U
OTU_1329	Eukaryota;Alveolata;Apicomplexa;Apicomplexa_X;Piroplasmida;Theileria-group;Theileria;Theileria_sp.;	3e-69	HQ264133.1.1671_U
OTU_1328	Eukaryota;Excavata;Discoba;Euglenozoa;Kinetoplastida;Neobodonid;Rhynchomonas;Rhynchomonas_nasuta;	3e-158	JN542571.1.2154_U
OTU_3952	Eukaryota;Amoebozoa;Lobosa;Discosea-Flabellinia;Dactylopodida;Paramoebidae;Neoparamoeba;Neoparamoeba_pemaquidensis;	3e-180	AY193723.1.2061_U
OTU_3491	Eukaryota;Rhizaria;Foraminifera;Globothalamea;Textulariida;Textulariacea;Textularia;Textularia_sagittula;	9e-73	HE998672.1.3450_U
OTU_3950	Eukaryota;Amoebozoa;Lobosa;Tubulinea;Leptomyxida;Flabellulidae;Paraflabellula;Paraflabellula_hoguae;	1e-123	AF293899.1.1873_U
OTU_3951	Eukaryota;Amoebozoa;Lobosa;Tubulinea;Leptomyxida;Flabellulidae;Paraflabellula;Paraflabellula_hoguae;	3e-124	AF293899.1.1873_U
OTU_3490	Eukaryota;Rhizaria;Cercozoa;Endomyxa-Ascetosporea;Paradinida;Paradinida_X;Paradinida_XX;Paradinida_XX_sp.;	1e-93	AY449715.1.2072_U
OTU_3497	Eukaryota;Excavata;Discoba;Euglenozoa;Diplonemea;Diplonemea_X;Diplonemea_XX;Diplonemea_XX_sp.;	9e-103	HQ866356.1.1092_U
OTU_4675	Eukaryota;Excavata;Discoba;Euglenozoa;Diplonemea;Diplonemea_X;Diplonemea_XX;Diplonemea_XX_sp.;	2e-134	EU635644.1.1199_U
OTU_3496	Eukaryota;Rhizaria;Foraminifera;Foraminifera_X;Foraminifera_XX;Foraminifera_XXX;Foraminifera_XXXX;Foraminifera_XXXX_sp.;	2e-98	AY452797.1.846_U
OTU_3495	Eukaryota;Rhizaria;Cercozoa;Endomyxa;Reticulosida;Filoretidae;Filoreta;Filoreta_sp.;	4e-96	DQ504354.1.1974_U
OTU_3494	Eukaryota;Archaeplastida;Chlorophyta;Pyramimonadales;Pyramimonadales_X;Pyramimonadales_XX;Pyramimonas;Pyramimonas_sp.;	8e-143	KT860923
OTU_3868	Eukaryota;Amoebozoa;Lobosa;Discosea-Flabellinia;Dactylopodida;Paramoebidae;Neoparamoeba;Neoparamoeba_aestuarina;	5e-179	DQ229957.1.2098_U
OTU_3552	Eukaryota;Amoebozoa;Lobosa;Discosea-Flabellinia;Dactylopodida;Paramoebidae;Neoparamoeba;Neoparamoeba_pemaquidensis;	0.0	AY193723.1.2061_U
OTU_3553	Eukaryota;Amoebozoa;Lobosa;Lobosa_X;Stygamoebida;Vermistella-lineage;Vermistella;Vermistella_sp.;	3e-143	GU824670.1.1527_U
OTU_3309	Eukaryota;Opisthokonta;Metazoa;Platyhelminthes;Turbellaria;Rhabdocoela;Pterastericola;Pterastericola_psilastericola;	8e-134	KC529516.1.1829_U
OTU_3550	Eukaryota;Excavata;Discoba;Euglenozoa;Diplonemea;Diplonemea_X;Diplonemea_XX;Diplonemea_XX_sp.;	2e-103	AB505540.1.1964_U
OTU_2763	Eukaryota;Rhizaria;Foraminifera;Tubothalamea;Miliolida;Peneroplidae;Spirolina;Spirolina_acicularis;	8e-14	FM877699.1.876_U
OTU_1929	Eukaryota;Excavata;Discoba;Euglenozoa;Kinetoplastida;Neobodonid;Rhynchomonas;Rhynchomonas_nasuta;	4e-173	DQ207596.1.2168_U
OTU_1928	Eukaryota;Amoebozoa;Lobosa;Discosea-Flabellinia;Dactylopodida;Paramoebidae;Neoparamoeba;Neoparamoeba_sp.;	0.0	AB505544.1.1980_U
OTU_2210	Eukaryota;Excavata;Discoba;Euglenozoa;Kinetoplastida;Prokinetoplastidae;Prokinetoplastidae_X;Prokinetoplastidae_X_sp.;	9e-63	AF530521.1.1912_U
OTU_2211	Eukaryota;Excavata;Discoba;Euglenozoa;Diplonemea;Diplonemea_X;Diplonemea_XX;Diplonemea_XX_sp.;	2e-147	EU635652.1.1200_U
OTU_2216	Eukaryota;Excavata;Discoba;Euglenozoa;Kinetoplastida;Prokinetoplastidae;Prokinetoplastidae_X;Prokinetoplastidae_X_sp.;	2e-57	AF530521.1.1912_U
OTU_2217	Eukaryota;Rhizaria;Cercozoa;Filosa-Chlorarachnea;Chlorarachnida;Chlorarachnida_X;Chlorarachnion;Chlorarachnion_sp.;	7e-76	AB504336.1.1691_U
OTU_2214	Eukaryota;Rhizaria;Cercozoa;Endomyxa;Endomyxa_X;Endo4-lineage;Endo4-lineage_X;Endo4-lineage_X_sp.;	6e-83	GU822711.1.1406_U
OTU_2215	Eukaryota;Opisthokonta;Metazoa;Nematoda;Enoplea;Enoplea_X;Enoploides;Enoploides_sp.;	5e-52	HM564552.1.1620_U
OTU_1921	Eukaryota;Amoebozoa;Lobosa;Discosea-Flabellinia;Dactylopodida;Paramoebidae;Neoparamoeba;Neoparamoeba_sp.;	0.0	AB505544.1.1980_U
OTU_1920	Eukaryota;Excavata;Discoba;Euglenozoa;Kinetoplastida;Neobodonid;Rhynchomonas;Rhynchomonas_nasuta;	2e-150	EF405630.1.3211_U
OTU_1923	Eukaryota;Amoebozoa;Lobosa;Discosea-Flabellinia;Dactylopodida;Paramoebidae;Neoparamoeba;Neoparamoeba_sp.;	0.0	AB505544.1.1980_U
OTU_1922	Eukaryota;Excavata;Discoba;Euglenozoa;Kinetoplastida;Neobodonid;Rhynchomonas;Rhynchomonas_nasuta;	4e-148	EF405630.1.3211_U
OTU_1925	Eukaryota;Stramenopiles;Stramenopiles_X;Labyrinthulea;Labyrinthulales;Labyrinthulaceae;Aplanochytrium;Aplanochytrium_sp.;	2e-88	JQ782096.1.1761_U
OTU_1924	Eukaryota;Alveolata;Apicomplexa;Apicomplexa_X;Gregarines;Cephaloidophoroidea;Cephaloidophoroidea_X;Cephaloidophoroidea_X_sp.;	2e-109	AB275103.1.1565_U
OTU_1927	Eukaryota;Archaeplastida;Streptophyta;Embryophyceae;Embryophyceae_X;Embryophyceae_XX;Andreaea;Andreaea_wilsonii;	2e-88	AY330416.1.1752_U
OTU_1926	Eukaryota;Excavata;Discoba;Euglenozoa;Kinetoplastida;Neobodonid;Rhynchomonas;Rhynchomonas_nasuta;	3e-149	EF405630.1.3211_U
OTU_3554	Eukaryota;Excavata;Discoba;Euglenozoa;Euglenida;Petalomonadales;Notosolenus;Notosolenus_ostium;	2e-67	KC990930.1.2052_U
OTU_4260	Eukaryota;Alveolata;Apicomplexa;Apicomplexa_X;Piroplasmida;Theileria-group;Theileria;Theileria_sp.;	1e-71	KF597078.1.1666_U
OTU_3308	Eukaryota;Excavata;Discoba;Euglenozoa;Euglenida;Petalomonadales;Notosolenus;Notosolenus_ostium;	1e-67	KC990930.1.2052_U
OTU_3555	Eukaryota;Rhizaria;Foraminifera;Globothalamea;Rotaliida;Pseudoparrellidae;Epistominella;Epistominella_arctica;	2e-151	FJ185793.1.1012_U
OTU_5125	Eukaryota;Opisthokonta;Fungi;Ascomycota;Pezizomycotina;Eurotiomycetes;Monascus;Monascus_sp.;	3e-59	KJ747401.1.1682_U
OTU_4840	Eukaryota;Hacrobia;Haptophyta;Prymnesiophyceae;Phaeocystales;Phaeocystaceae;Phaeocystis;Phaeocystis_pouchetii;	8e-143	KC488452
OTU_3838	Eukaryota;Amoebozoa;Lobosa;Discosea-Flabellinia;Dactylopodida;Paramoebidae;Neoparamoeba;Neoparamoeba_pemaquidensis;	7e-178	AY714363.1.2103_U
OTU_3907	Eukaryota;Amoebozoa;Lobosa;Tubulinea;Leptomyxida;Flabellulidae;Paraflabellula;Paraflabellula_hoguae;	2e-122	AF293899.1.1873_U
OTU_4146	Eukaryota;Alveolata;Dinoflagellata;Syndiniales;Dino-Group-II;Dino-Group-II-Clade-10-and-11;Dino-Group-II-Clade-10-and-11_X;Dino-Group-II-Clade-10-and-11_X_sp.;	1e-83	KJ763870.1.1793_U
OTU_3767	Eukaryota;Amoebozoa;Lobosa;Tubulinea;Leptomyxida;Rhizamoeba-saxonica-lineage;Rhizamoeba;Rhizamoeba_saxonica;	9e-140	EU719197.1.1899_U
OTU_4028	Eukaryota;Excavata;Discoba;Euglenozoa;Kinetoplastida;Neobodonid;Neobodo;Neobodo_designis;	2e-159	JN542574.1.2136_U
OTU_3121	Eukaryota;Amoebozoa;Lobosa;Lobosa_X;Stygamoebida;Vermistella-lineage;Vermistella;Vermistella_sp.;	6e-138	GU824670.1.1527_U
OTU_3120	Eukaryota;Rhizaria;Foraminifera;Monothalamids;Monothalamids_X;Lagynidae;Nemogullmia;Nemogullmia_sp.;	3e-150	AJ307768.1.1097_U
OTU_3837	Eukaryota;Amoebozoa;Lobosa;Tubulinea;Leptomyxida;Rhizamoeba-saxonica-lineage;Rhizamoeba;Rhizamoeba_saxonica;	9e-140	EU719197.1.1899_U
OTU_4880	Eukaryota;Excavata;Discoba;Euglenozoa;Kinetoplastida;Neobodonid;Neobodonid_X;Neobodonid_X_sp.;	3e-167	AF530518.1.2120_U
OTU_2951	Eukaryota;Excavata;Discoba;Euglenozoa;Euglenida;Petalomonadales;Notosolenus;Notosolenus_ostium;	8e-54	KC990930.1.2052_U
OTU_4142	Eukaryota;Excavata;Discoba;Euglenozoa;Kinetoplastida;Prokinetoplastidae;Prokinetoplastidae_X;Prokinetoplastidae_X_sp.;	3e-62	AF530521.1.1912_U
OTU_3016	Eukaryota;Opisthokonta;Metazoa;Nematoda;Enoplea;Enoplea_X;Anticomidae;Anticomidae_sp.;	5e-77	HM564616.1.1617_U
OTU_3063	Eukaryota;Amoebozoa;Lobosa;Tubulinea;Nolandida;Nolandellidae;Nolandellidae_X;Nolandellidae_X_sp.;	8e-57	HM628644.1.1596_U
OTU_2366	Eukaryota;Rhizaria;Cercozoa;Endomyxa;Endomyxa_X;Endo4-lineage;Endo4-lineage_X;Endo4-lineage_X_sp.;	8e-82	GU822711.1.1406_U
OTU_2367	Eukaryota;Opisthokonta;Fungi;Fungi_X;Fungi_XX;Fungi_XXX;Fungi_XXXX;Fungi_XXXX_sp.;	2e-48	JN090896.1.1802_U
OTU_2364	Eukaryota;Rhizaria;Foraminifera;Globothalamea;Rotaliida;Buliminacea;Bulimina;Bulimina_aculeata;	1e-155	AY488866.1.1014_U
OTU_2365	Eukaryota;Excavata;Discoba;Euglenozoa;Kinetoplastida;Prokinetoplastidae;Prokinetoplastidae_X;Prokinetoplastidae_X_sp.;	7e-17	AF530521.1.1912_U
OTU_1819	Eukaryota;Excavata;Discoba;Euglenozoa;Kinetoplastida;Neobodonid;Rhynchomonas;Rhynchomonas_nasuta;	3e-149	EF405630.1.3211_U
OTU_1818	Eukaryota;Rhizaria;Cercozoa;Endomyxa-Ascetosporea;Paradinida;Paradinida_X;Paradinida_XX;Paradinida_XX_sp.;	4e-96	AY449715.1.2072_U
OTU_2360	Eukaryota;Excavata;Discoba;Euglenozoa;Kinetoplastida;Prokinetoplastidae;Prokinetoplastidae_X;Prokinetoplastidae_X_sp.;	3e-62	AF530521.1.1912_U
OTU_2910	Eukaryota;Rhizaria;Cercozoa;Endomyxa;Reticulosida;Filoretidae;Filoreta;Filoreta_sp.;	4e-87	DQ504354.1.1974_U
OTU_1815	Eukaryota;Opisthokonta;Fungi;Basidiomycota;Agaricomycotina;Agaricomycetes;Agaricomycetes_X;Agaricomycetes_X_sp.;	9e-134	EF024776.1.1853_U
OTU_1814	Eukaryota;Excavata;Discoba;Euglenozoa;Kinetoplastida;Prokinetoplastidae;Prokinetoplastidae_X;Prokinetoplastidae_X_sp.;	2e-57	AF530521.1.1912_U
OTU_1817	Eukaryota;Excavata;Discoba;Euglenozoa;Kinetoplastida;Neobodonid;Rhynchomonas;Rhynchomonas_nasuta;	3e-149	EF405630.1.3211_U
OTU_1816	Eukaryota;Alveolata;Ciliophora;Spirotrichea;Strombidiida;Strombidiidae;Strombidiidae_X;Strombidiidae_X_sp.;	2e-85	KJ763372.1.1773_U
OTU_1811	Eukaryota;Opisthokonta;Fungi;Basidiomycota;Agaricomycotina;Agaricomycetes;Agaricomycetes_X;Agaricomycetes_X_sp.;	1e-135	EF024776.1.1853_U
OTU_1810	Eukaryota;Rhizaria;Cercozoa;Endomyxa-Ascetosporea;Paradinida;Paradinida_X;Paradinida_XX;Paradinida_XX_sp.;	4e-93	AY449715.1.2072_U
OTU_1813	Eukaryota;Rhizaria;Cercozoa;Endomyxa-Ascetosporea;Paradinida;Paradinida_X;Paradinida_XX;Paradinida_XX_sp.;	4e-93	AY449715.1.2072_U
OTU_1812	Eukaryota;Rhizaria;Cercozoa;Endomyxa-Ascetosporea;Paradinida;Paradinida_X;Paradinida_XX;Paradinida_XX_sp.;	4e-93	AY449715.1.2072_U
OTU_3097	Eukaryota;Rhizaria;Foraminifera;Foraminifera_X;Foraminifera_XX;Foraminifera_XXX;Foraminifera_XXXX;Foraminifera_XXXX_sp.;	1e-74	AY452797.1.846_U
OTU_3096	Eukaryota;Rhizaria;Cercozoa;Endomyxa;Reticulosida;Filoretidae;Filoreta;Filoreta_sp.;	2e-89	DQ504354.1.1974_U
OTU_3095	Eukaryota;Rhizaria;Cercozoa;Endomyxa;Reticulosida;Filoretidae;Filoreta;Filoreta_sp.;	4e-93	DQ504354.1.1974_U
OTU_3094	Eukaryota;Opisthokonta;Metazoa;Arthropoda;Crustacea;Malacostraca;Ilyarachna;Ilyarachna_triangulata;	8e-107	EU414459.1.2223_U
OTU_3093	Eukaryota;Rhizaria;Cercozoa;Endomyxa;Reticulosida;Filoretidae;Filoreta;Filoreta_sp.;	3e-84	DQ504354.1.1974_U
OTU_3092	Eukaryota;Excavata;Discoba;Euglenozoa;Kinetoplastida;Prokinetoplastidae;Prokinetoplastidae_X;Prokinetoplastidae_X_sp.;	2e-122	AF530522.1.1916_U
OTU_2548	Eukaryota;Excavata;Discoba;Euglenozoa;Euglenida;Petalomonadales;Petalomonadales_X;Petalomonadales_X_sp.;	1e-101	AY821956.1.1902_U
OTU_2549	Eukaryota;Rhizaria;Cercozoa;Endomyxa-Ascetosporea;Paradinida;Paradinidae;Paradinium;Paradinium_poucheti;	4e-87	EU189029.1.2030_U
OTU_2546	Eukaryota;Rhizaria;Cercozoa;Endomyxa;Reticulosida;Filoretidae;Filoreta;Filoreta_sp.;	6e-92	DQ504354.1.1974_U
OTU_2547	Eukaryota;Opisthokonta;Fungi;Ascomycota;Pezizomycotina;Eurotiomycetes;Monascus;Monascus_sp.;	1e-58	KJ747401.1.1682_U
OTU_2544	Eukaryota;Excavata;Discoba;Euglenozoa;Kinetoplastida;Prokinetoplastidae;Prokinetoplastidae_X;Prokinetoplastidae_X_sp.;	3e-62	AF530521.1.1912_U
OTU_2545	Eukaryota;Excavata;Discoba;Euglenozoa;Kinetoplastida;Prokinetoplastidae;Prokinetoplastidae_X;Prokinetoplastidae_X_sp.;	1e-64	AF530521.1.1912_U
OTU_2542	Eukaryota;Excavata;Discoba;Euglenozoa;Kinetoplastida;Prokinetoplastidae;Prokinetoplastidae_X;Prokinetoplastidae_X_sp.;	3e-62	AF530521.1.1912_U
OTU_2543	Eukaryota;Excavata;Discoba;Euglenozoa;Kinetoplastida;Prokinetoplastidae;Prokinetoplastidae_X;Prokinetoplastidae_X_sp.;	9e-63	AF530521.1.1912_U
OTU_2540	Eukaryota;Rhizaria;Cercozoa;Endomyxa;Endomyxa_X;Endo4-lineage;Endo4-lineage_X;Endo4-lineage_X_sp.;	9e-82	GU822711.1.1406_U
OTU_2541	Eukaryota;Excavata;Discoba;Euglenozoa;Kinetoplastida;Prokinetoplastidae;Prokinetoplastidae_X;Prokinetoplastidae_X_sp.;	3e-62	AF530521.1.1912_U
OTU_4025	No blast hit	None	None
OTU_5126	Eukaryota;Opisthokonta;Fungi;Ascomycota;Pezizomycotina;Eurotiomycetes;Monascus;Monascus_sp.;	3e-53	KJ747401.1.1682_U
OTU_847	Eukaryota;Excavata;Discoba;Euglenozoa;Kinetoplastida;Eubodonid;Eubodonid_X;Eubodonid_X_sp.;	1e-138	AY753981.1.2133_U
OTU_3969	Eukaryota;Rhizaria;Cercozoa;Endomyxa;Endomyxa_X;Endo4-lineage;Endo4-lineage_X;Endo4-lineage_X_sp.;	3e-87	GU822711.1.1406_U
OTU_3765	Eukaryota;Amoebozoa;Lobosa;Tubulinea;Leptomyxida;Rhizamoeba-saxonica-lineage;Rhizamoeba;Rhizamoeba_saxonica;	9e-140	EU719197.1.1899_U
OTU_3764	Eukaryota;Amoebozoa;Lobosa;Tubulinea;Leptomyxida;Rhizamoeba-saxonica-lineage;Rhizamoeba;Rhizamoeba_saxonica;	9e-140	EU719197.1.1899_U
OTU_2148	Eukaryota;Rhizaria;Cercozoa;Filosa-Sarcomonadea;Cercomonadida;Cercomonadidae;Cercomonas;Cercomonas_sp.;	3e-66	EF024577.1.1801_U
OTU_2149	Eukaryota;Rhizaria;Foraminifera;Foraminifera_X;Foraminifera_XX;Foraminifera_XXX;Allogromida;Allogromida_sp.;	2e-55	EU213260.1.917_U
OTU_3761	Eukaryota;Amoebozoa;Lobosa;Discosea-Flabellinia;Dactylopodida;Paramoebidae;Pseudoparamoeba;Pseudoparamoeba_pagei;	1e-169	AY277798.1.1352_U
OTU_3760	Eukaryota;Amoebozoa;Lobosa;Discosea-Flabellinia;Dactylopodida;Paramoebidae;Pseudoparamoeba;Pseudoparamoeba_pagei;	3e-161	AY277798.1.1352_U
OTU_3763	Eukaryota;Amoebozoa;Lobosa;Discosea-Flabellinia;Dactylopodida;Paramoebidae;Pseudoparamoeba;Pseudoparamoeba_pagei;	2e-171	AY277798.1.1352_U
OTU_3762	Eukaryota;Amoebozoa;Lobosa;Tubulinea;Arcellinida;Arcellinida-A1;Bullinularia;Bullinularia_gracilis;	1e-58	JQ366061.1.1084_U
OTU_2142	Eukaryota;Opisthokonta;Fungi;Fungi_X;Fungi_XX;Fungi_XXX;Fungi_XXXX;Fungi_XXXX_sp.;	6e-27	JN090896.1.1802_U
OTU_2143	Eukaryota;Rhizaria;Cercozoa;Endomyxa;Reticulosida;Filoretidae;Filoreta;Filoreta_sp.;	1e-93	DQ504354.1.1974_U
OTU_2140	Eukaryota;Rhizaria;Cercozoa;Endomyxa;Reticulosida;Filoretidae;Filoreta;Filoreta_sp.;	3e-91	DQ504354.1.1974_U
OTU_2141	Eukaryota;Excavata;Discoba;Euglenozoa;Euglenida;Petalomonadales;Notosolenus;Notosolenus_ostium;	6e-70	KC990930.1.2052_U
OTU_2146	Eukaryota;Opisthokonta;Metazoa;Nematoda;Chromadorea;Chromadorea_X;Halomonhystera;Halomonhystera_sp.;	2e-42	HF572952.1.1726_U
OTU_2147	Eukaryota;Excavata;Discoba;Euglenozoa;Kinetoplastida;Neobodonid;Neobodonid_X;Neobodonid_X_sp.;	4e-148	JN542576.1.1244_U
OTU_2144	Eukaryota;Rhizaria;Cercozoa;Endomyxa;Vampyrellida;Vampyrellida_X;Vampyrellida_XX;Vampyrellida_XX_sp.;	5e-80	EU567269.1.1745_U
OTU_2145	Eukaryota;Opisthokonta;Metazoa;Nematoda;Chromadorea;Haliplectoidea;Rhabdolaimus;Rhabdolaimus_terrestris;	1e-80	KJ636366.1.1701_U
OTU_3163	Eukaryota;Rhizaria;Foraminifera;Monothalamids;Monothalamids_X;Lagynidae;Nemogullmia;Nemogullmia_sp.;	0.0	AJ307768.1.1097_U
OTU_3162	Eukaryota;Excavata;Discoba;Euglenozoa;Kinetoplastida;Neobodonid;Rhynchomonas;Rhynchomonas_nasuta;	1e-160	DQ207595.1.2132_U
OTU_3161	Eukaryota;Rhizaria;Cercozoa;Endomyxa-Ascetosporea;Paradinida;Paradinida_X;Paradinida_XX;Paradinida_XX_sp.;	2e-86	AY449715.1.2072_U
OTU_3160	Eukaryota;Excavata;Discoba;Euglenozoa;Kinetoplastida;Prokinetoplastidae;Prokinetoplastidae_X;Prokinetoplastidae_X_sp.;	6e-110	AF530521.1.1912_U
OTU_3167	Eukaryota;Rhizaria;Cercozoa;Endomyxa;Reticulosida;Filoretidae;Filoreta;Filoreta_sp.;	2e-89	DQ504354.1.1974_U
OTU_3166	Eukaryota;Rhizaria;Foraminifera;Foraminifera_X;Foraminifera_XX;Foraminifera_XXX;ENFOR2;ENFOR2_sp.;	4e-10	AY452793.1.808_U
OTU_3165	Eukaryota;Rhizaria;Foraminifera;Monothalamids;Monothalamids_Clade-E;Monothalamids_Clade-E_X;Nellya;Nellya_rugosa;	6e-55	FN995329.1.946_U
OTU_3164	Eukaryota;Excavata;Discoba;Euglenozoa;Euglenida;Petalomonadales;Notosolenus;Notosolenus_ostium;	2e-72	KC990930.1.2052_U
OTU_3169	Eukaryota;Opisthokonta;Fungi;Ascomycota;Pezizomycotina;Sordariomycetes;Conioscypha;Conioscypha_varia;	1e-43	AY484511.1.1667_U
OTU_3168	Eukaryota;Rhizaria;Foraminifera;Foraminifera_X;Foraminifera_XX;Foraminifera_XXX;Niveus;Niveus_flexilis;	3e-45	EU213257.1.1035_U
OTU_4866	Eukaryota;Excavata;Discoba;Euglenozoa;Diplonemea;Diplonemea_X;Diplonemea_XX;Diplonemea_XX_sp.;	2e-171	KJ762734.1.2065_U
OTU_556	Eukaryota;Opisthokonta;Metazoa;Mollusca;Bivalvia;Heteroconchia;Mya;Mya_arenaria;	5e-144	FM999791.1.1846_U
OTU_557	Eukaryota;Rhizaria;Radiolaria;Radiolaria_X;Radiolaria_XX;Radiolaria_XXX;Radiolaria_XXXX;Radiolaria_XXXX_sp.;	2e-140	KJ762510.1.1806_U
OTU_554	Eukaryota;Excavata;Discoba;Euglenozoa;Kinetoplastida;Prokinetoplastidae;Prokinetoplastidae_X;Prokinetoplastidae_X_sp.;	7e-85	DQ310342.1.1563_U
OTU_555	No blast hit	None	None
OTU_552	Eukaryota;Rhizaria;Cercozoa;Endomyxa-Ascetosporea;Paradinida;Paradinida_X;Paradinida_XX;Paradinida_XX_sp.;	6e-89	AY449715.1.2072_U
OTU_553	Eukaryota;Excavata;Discoba;Euglenozoa;Kinetoplastida;Prokinetoplastidae;Prokinetoplastidae_X;Prokinetoplastidae_X_sp.;	7e-85	DQ310342.1.1563_U
OTU_550	Eukaryota;Rhizaria;Radiolaria;Polycystinea;Nassellaria;Pterocoryothoidea;Pterocanium;Pterocanium_sp.;	6e-122	KJ759920.1.1803_U
OTU_551	Eukaryota;Excavata;Discoba;Euglenozoa;Kinetoplastida;Prokinetoplastidae;Prokinetoplastidae_X;Prokinetoplastidae_X_sp.;	3e-87	DQ310342.1.1563_U
OTU_3783	Eukaryota;Amoebozoa;Lobosa;Tubulinea;Leptomyxida;Rhizamoeba-saxonica-lineage;Rhizamoeba;Rhizamoeba_saxonica;	2e-140	EU719197.1.1899_U
OTU_3782	Eukaryota;Amoebozoa;Lobosa;Tubulinea;Leptomyxida;Rhizamoeba-saxonica-lineage;Rhizamoeba;Rhizamoeba_saxonica;	3e-139	EU719197.1.1899_U
OTU_3781	Eukaryota;Amoebozoa;Lobosa;Tubulinea;Leptomyxida;Rhizamoeba-saxonica-lineage;Rhizamoeba;Rhizamoeba_saxonica;	9e-140	EU719197.1.1899_U
OTU_3780	Eukaryota;Amoebozoa;Lobosa;Tubulinea;Leptomyxida;Rhizamoeba-saxonica-lineage;Rhizamoeba;Rhizamoeba_saxonica;	1e-138	EU719197.1.1899_U
OTU_3787	Eukaryota;Amoebozoa;Lobosa;Discosea-Flabellinia;Dactylopodida;Paramoebidae;Neoparamoeba;Neoparamoeba_pemaquidensis;	5e-179	AY193723.1.2061_U
OTU_3786	Eukaryota;Excavata;Discoba;Euglenozoa;Euglenida;Petalomonadales;Notosolenus;Notosolenus_ostium;	2e-72	KC990930.1.2052_U
OTU_558	Eukaryota;Opisthokonta;Metazoa;Urochordata;Urochordata_X;Ascidiacea;Boltenia;Boltenia_villosa;	2e-143	AY903924.1.1763_U
OTU_559	Eukaryota;Excavata;Discoba;Euglenozoa;Kinetoplastida;Neobodonid;Neobodonid_X;Neobodonid_sp.;	3e-124	AY963571.1.2169_U
OTU_4471	Eukaryota;Amoebozoa;Lobosa;Discosea-Flabellinia;Dactylopodida;Paramoebidae;Paramoeba;Paramoeba_invadens;	1e-89	KC790387.1.2120_U
OTU_4522	Eukaryota;Rhizaria;Cercozoa;Endomyxa-Ascetosporea;Paradinida;Paradinidae;Paradinium;Paradinium_poucheti;	3e-87	EU189029.1.2030_U
OTU_4523	Eukaryota;Amoebozoa;Lobosa;Discosea-Flabellinia;Dactylopodida;Paramoebidae;Paramoeba;Paramoeba_invadens;	3e-87	KC790387.1.2120_U
OTU_4520	Eukaryota;Amoebozoa;Lobosa;Discosea-Flabellinia;Dactylopodida;Paramoebidae;Paramoeba;Paramoeba_invadens;	8e-88	KC790387.1.2120_U
OTU_4521	Eukaryota;Opisthokonta;Metazoa;Arthropoda;Crustacea;Maxillopoda;Maxillopoda_X;Maxillopoda_X_sp.;	2e-143	HQ867367.1.886_U
OTU_4526	Eukaryota;Excavata;Discoba;Euglenozoa;Kinetoplastida;Neobodonid;Neobodo;Neobodo_designis;	8e-122	AY753966.1.2117_U
OTU_4527	Eukaryota;Rhizaria;Cercozoa;Filosa-Chlorarachnea;Filosa-Chlorarachnea_X;NPK2-lineage;NPK2-lineage_X;NPK2-lineage_X_sp.;	3e-145	DQ647534.1.1677_U
OTU_4524	Eukaryota;Rhizaria;Cercozoa;Endomyxa;Reticulosida;Filoretidae;Filoreta;Filoreta_sp.;	6e-95	DQ504354.1.1974_U
OTU_4525	Eukaryota;Rhizaria;Cercozoa;Endomyxa-Ascetosporea;Paradinida;Paradinidae;Paradinium;Paradinium_poucheti;	9e-88	EU189029.1.2030_U
OTU_4838	Eukaryota;Alveolata;Dinoflagellata;Syndiniales;Dino-Group-I;Dino-Group-I-Clade-1;Dino-Group-I-Clade-1_X;Dino-Group-I-Clade-1_X_sp.;	8e-143	KJ763293.1.1793_U
OTU_4839	Eukaryota;Alveolata;Ciliophora;Spirotrichea;Strombidiida_G;Strombidiida_G_X;Strombidiida_G_XX;Strombidiida_G_XX_sp.;	1e-141	KJ761981.1.1770_U
OTU_4528	Eukaryota;Amoebozoa;Lobosa;Discosea-Flabellinia;Dactylopodida;Paramoebidae;Paramoeba;Paramoeba_invadens;	3e-87	KC790387.1.2120_U
OTU_2750	Eukaryota;Excavata;Discoba;Euglenozoa;Diplonemea;Diplonemea_X;Diplonemea_XX;Diplonemea_XX_sp.;	1e-160	EU635652.1.1200_U
OTU_2780	Eukaryota;Rhizaria;Foraminifera;Globothalamea;Rotaliida;Alabaminidae;Oridorsalis;Oridorsalis_umbonatus;	3e-174	EF534075.1.3373_U
OTU_2781	Eukaryota;Rhizaria;Foraminifera;Foraminifera_X;Foraminifera_XX;Foraminifera_XXX;Foraminifera_XXXX;Foraminifera_XXXX_sp.;	0.0	AY452798.1.816_U
OTU_158	Eukaryota;Excavata;Discoba;Euglenozoa;Kinetoplastida;Eubodonid;Eubodonid_X;Eubodonid_X_sp.;	2e-140	AY753981.1.2133_U
OTU_159	Eukaryota;Excavata;Discoba;Euglenozoa;Kinetoplastida;Eubodonid;Eubodonid_X;Eubodonid_X_sp.;	9e-140	AY753981.1.2133_U
OTU_69	Eukaryota;Rhizaria;Cercozoa;Endomyxa;Reticulosida;Filoretidae;Filoreta;Filoreta_sp.;	1e-93	DQ504354.1.1974_U
OTU_68	No blast hit	None	None
OTU_2786	Eukaryota;Rhizaria;Cercozoa;Endomyxa-Ascetosporea;Paradinida;Paradinida_X;Paradinida_XX;Paradinida_XX_sp.;	9e-82	AY449715.1.2072_U
OTU_2787	Eukaryota;Rhizaria;Cercozoa;Endomyxa;Reticulosida;Filoretidae;Filoreta;Filoreta_sp.;	1e-93	DQ504354.1.1974_U
OTU_65	Eukaryota;Rhizaria;Cercozoa;Endomyxa;Reticulosida;Filoretidae;Filoreta;Filoreta_sp.;	1e-93	DQ504354.1.1974_U
OTU_64	Eukaryota;Amoebozoa;Lobosa;Tubulinea;Leptomyxida;Rhizamoeba-saxonica-lineage;Rhizamoeba;Rhizamoeba_saxonica;	5e-138	EU719197.1.1899_U
OTU_67	Eukaryota;Rhizaria;Cercozoa;Endomyxa;Reticulosida;Filoretidae;Filoreta;Filoreta_sp.;	1e-93	DQ504354.1.1974_U
OTU_66	Eukaryota;Rhizaria;Cercozoa;Endomyxa;Reticulosida;Filoretidae;Filoreta;Filoreta_sp.;	1e-93	DQ504354.1.1974_U
OTU_156	Eukaryota;Excavata;Discoba;Euglenozoa;Kinetoplastida;Eubodonid;Eubodonid_X;Eubodonid_X_sp.;	1e-142	AY753981.1.2133_U
OTU_60	Eukaryota;Archaeplastida;Rhodophyta;Porphyridiophyceae;Porphyridiales;Porphyridiales_X;Timspurckia;Timspurckia_oligopyrenoides;	6e-67	KF422614.1.2272_U
OTU_63	Eukaryota;Archaeplastida;Rhodophyta;Porphyridiophyceae;Porphyridiales;Porphyridiales_X;Timspurckia;Timspurckia_oligopyrenoides;	6e-67	KF422614.1.2272_U
OTU_62	Eukaryota;Rhizaria;Cercozoa;Filosa-Imbricatea;Filosa-Imbricatea_X;Novel-clade-2;Novel-clade-2_X;Novel-clade-2_X_sp.;	6e-113	KC488560.1.1700_U
OTU_880	No blast hit	None	None
OTU_881	Eukaryota;Amoebozoa;Lobosa;Tubulinea;Arcellinida;Arcellinida_X;Cryptodifflugia;Cryptodifflugia_operculata;	4e-62	JF694280.1.1946_U
OTU_882	Eukaryota;Excavata;Discoba;Euglenozoa;Kinetoplastida;Eubodonid;Eubodonid_X;Eubodonid_X_sp.;	9e-134	AY753981.1.2133_U
OTU_883	Eukaryota;Excavata;Discoba;Euglenozoa;Kinetoplastida;Eubodonid;Eubodonid_X;Eubodonid_X_sp.;	4e-142	AY753981.1.2133_U
OTU_336	Eukaryota;Rhizaria;Foraminifera;Foraminifera_X;Foraminifera_XX;Foraminifera_XXX;Foraminifera_XXXX;Foraminifera_XXXX_sp.;	2e-98	JN003658.1.957_U
OTU_885	Eukaryota;Excavata;Discoba;Euglenozoa;Kinetoplastida;Neobodonid;Rhynchomonas;Rhynchomonas_nasuta;	8e-162	DQ207595.1.2132_U
OTU_334	Eukaryota;Rhizaria;Foraminifera;Globothalamea;Rotaliida;Nonionidae;Melonis;Melonis_barleeanum;	3e-153	FM999899.1.1016_U
OTU_335	Eukaryota;Rhizaria;Cercozoa;Filosa-Thecofilosea;Ventricleftida;CCW10-lineage;CCW10-lineage_X;CCW10-lineage_X_sp.;	5e-144	KC771199.1.1817_U
OTU_888	Eukaryota;Excavata;Discoba;Euglenozoa;Kinetoplastida;Eubodonid;Eubodonid_X;Eubodonid_X_sp.;	1e-138	AY753981.1.2133_U
OTU_889	Eukaryota;Excavata;Discoba;Euglenozoa;Kinetoplastida;Eubodonid;Eubodonid_X;Eubodonid_X_sp.;	2e-140	AY753981.1.2133_U
OTU_338	Eukaryota;Opisthokonta;Metazoa;Cnidaria;Cnidaria_X;Hydrozoa;Hydrozoa_X;Hydrozoa_X_sp.;	3e-142	FJ169747.1.928_U
OTU_339	No blast hit	None	None
OTU_2613	Eukaryota;Excavata;Discoba;Euglenozoa;Kinetoplastida;Prokinetoplastidae;Prokinetoplastidae_X;Prokinetoplastidae_X_sp.;	2e-63	AF530521.1.1912_U
OTU_4233	Eukaryota;Stramenopiles;Stramenopiles_X;MAST;MAST-8;MAST-8C;MAST-8C_X;MAST-8C_X_sp.;	4e-74	KJ763801.1.1811_U
OTU_2610	Eukaryota;Rhizaria;Cercozoa;Endomyxa;Reticulosida;Filoretidae;Filoreta;Filoreta_sp.;	1e-96	DQ504354.1.1974_U
OTU_3268	Eukaryota;Rhizaria;Foraminifera;Globothalamea;Rotaliida;Buliminacea;Bulimina;Bulimina_aculeata;	4e-152	AY488866.1.1014_U
OTU_652	Eukaryota;Amoebozoa;Lobosa;Tubulinea;Arcellinida;Arcellinida_X;Cryptodifflugia;Cryptodifflugia_operculata;	9e-60	JF694280.1.1946_U
OTU_2611	Eukaryota;Opisthokonta;Metazoa;Arthropoda;Crustacea;Malacostraca;Campecopea;Campecopea_hirsuta;	5e-18	JF699520.1.2340_U
OTU_4786	Eukaryota;Opisthokonta;Fungi;Ascomycota;Pezizomycotina;Eurotiomycetes;Aspergillus;Aspergillus_fumigatus;	5e-141	KJ747403.1.1690_U
OTU_4787	Eukaryota;Opisthokonta;Metazoa;Arthropoda;Crustacea;Maxillopoda;Eurycletodes;Eurycletodes_laticauda;	5e-141	EU380310.1.1789_U
OTU_4784	Eukaryota;Opisthokonta;Metazoa;Arthropoda;Crustacea;Maxillopoda;Metridia;Metridia_longa;	5e-138	KJ761921.1.1803_U
OTU_4785	Eukaryota;Opisthokonta;Metazoa;Urochordata;Urochordata_X;Ascidiacea;Styela;Styela_montereyensis;	3e-142	L12443.1.1807_U
OTU_4782	Eukaryota;Opisthokonta;Metazoa;Mollusca;Mollusca_X;Mollusca_XX;Omalogyra;Omalogyra_fusca;	7e-08	FJ917217.1.1990_U
OTU_4783	Eukaryota;Alveolata;Dinoflagellata;Syndiniales;Dino-Group-II;Dino-Group-II-Clade-14;Dino-Group-II-Clade-14_X;Dino-Group-II-Clade-14_X_sp.;	1e-141	KF130153.1.1753_U
OTU_4780	Eukaryota;Opisthokonta;Metazoa;Cnidaria;Cnidaria_X;Hydrozoa;Hydrozoa_X;Hydrozoa_X_sp.;	5e-141	FJ169747.1.928_U
OTU_4781	Eukaryota;Opisthokonta;Metazoa;Mollusca;Mollusca_X;Mollusca_XX;Omalogyra;Omalogyra_fusca;	7e-08	FJ917217.1.1990_U
OTU_2208	Eukaryota;Rhizaria;Cercozoa;Endomyxa;Reticulosida;Filoretidae;Filoreta;Filoreta_sp.;	1e-93	DQ504354.1.1974_U
OTU_4810	Eukaryota;Stramenopiles;Stramenopiles_X;MAST;MAST-1;MAST-1C;MAST-1C_X;MAST-1C_X_sp.;	5e-144	FN690670.1.1674_U
OTU_4788	Eukaryota;Rhizaria;Cercozoa;Filosa-Thecofilosea;Cryomonadida;Protaspa-lineage;Protaspa-lineage_X;Protaspa-lineage_X_sp.;	1e-141	KC488582.1.1717_U
OTU_4789	Eukaryota;Alveolata;Ciliophora;Litostomatea;Haptoria;Didiniidae;Didiniidae_X;Didiniidae_X_sp.;	1e-144	KJ925486.1.1368_U
OTU_4236	Eukaryota;Excavata;Discoba;Euglenozoa;Kinetoplastida;Prokinetoplastidae;Prokinetoplastidae_X;Prokinetoplastidae_X_sp.;	1e-101	AF530522.1.1916_U
OTU_4237	Eukaryota;Excavata;Discoba;Euglenozoa;Kinetoplastida;Prokinetoplastidae;Prokinetoplastidae_X;Prokinetoplastidae_X_sp.;	1e-101	AF530522.1.1916_U
OTU_3239	Eukaryota;Excavata;Discoba;Euglenozoa;Kinetoplastida;Neobodonid;Neobodo;Neobodo_designis;	1e-92	AY753613.1.2134_U
OTU_3238	Eukaryota;Opisthokonta;Mesomycetozoa;Ichthyosporea;Ichthyosphonida;Abeoformidae_Group_MAIP_2;Abeoformidae_Group_MAIP_2_X;Abeoformidae_Group_MAIP_2_X_sp.;	4e-56	KJ763187.1.1790_U
OTU_3549	Eukaryota;Amoebozoa;Lobosa;Discosea-Flabellinia;Dactylopodida;Paramoebidae;Neoparamoeba;Neoparamoeba_pemaquidensis;	1e-176	AY193722.1.2065_U
OTU_3269	Eukaryota;Rhizaria;Foraminifera;Globothalamea;Rotaliida;Buliminacea;Bulimina;Bulimina_aculeata;	1e-158	AY488866.1.1014_U
OTU_4230	Eukaryota;Excavata;Discoba;Euglenozoa;Kinetoplastida;Prokinetoplastidae;Prokinetoplastidae_X;Prokinetoplastidae_X_sp.;	6e-104	AF530522.1.1916_U
OTU_4508	Eukaryota;Excavata;Discoba;Euglenozoa;Kinetoplastida;Neobodonid;Neobodo;Neobodo_designis;	1e-120	AY753966.1.2117_U
OTU_3233	No blast hit	None	None
OTU_3232	Eukaryota;Rhizaria;Foraminifera;Foraminifera_X;Foraminifera_XX;Foraminifera_XXX;Allogromida;Allogromida_sp.;	5e-56	EU213260.1.917_U
OTU_3231	Eukaryota;Rhizaria;Cercozoa;Endomyxa;Reticulosida;Filoretidae;Filoreta;Filoreta_sp.;	3e-97	DQ504354.1.1974_U
OTU_3230	Eukaryota;Alveolata;Ciliophora;Spirotrichea;Strombidiida_E;Strombidiida_E_X;Strombidiida_E_XX;Strombidiida_E_XX_sp.;	2e-85	KJ761849.1.1780_U
OTU_3237	Eukaryota;Excavata;Discoba;Euglenozoa;Diplonemea;Diplonemea_X;Diplonemea_XX;Diplonemea_XX_sp.;	2e-94	EU635628.1.1198_U
OTU_3236	Eukaryota;Rhizaria;Cercozoa;Endomyxa;Endomyxa_X;Endo4-lineage;Endo4-lineage_X;Endo4-lineage_X_sp.;	6e-89	GU822711.1.1406_U
OTU_3235	Eukaryota;Excavata;Discoba;Euglenozoa;Kinetoplastida;Neobodonid;Neobodo;Neobodo_designis;	1e-114	JN542574.1.2136_U
OTU_3234	Eukaryota;Opisthokonta;Metazoa;Nematoda;Chromadorea;Chromadorea_X;Monhystera;Monhystera_stagnalis;	1e-55	KJ636259.1.1692_U
OTU_4431	Eukaryota;Opisthokonta;Metazoa;Arthropoda;Hexapoda;Insecta;Liposcelidae;Liposcelidae_sp.;	2e-150	AY900135.1.1947_U
OTU_3958	Eukaryota;Hacrobia;Haptophyta;Prymnesiophyceae;Phaeocystales;Phaeocystaceae;Phaeocystis;Phaeocystis_sp.;	2e-143	HQ864977
OTU_2968	Eukaryota;Stramenopiles;Ochrophyta;Bacillariophyta;Bacillariophyta_X;Polar-centric-Mediophyceae;Chaetoceros;Chaetoceros_sp.;	9e-85	KJ760687.1.1798_U
OTU_2969	Eukaryota;Opisthokonta;Metazoa;Annelida;Annelida_X;Annelida_XX;Annelida_XXX;Annelida_XXX_sp.;	3e-139	GU369990.1.1315_U
OTU_4018	No blast hit	None	None
OTU_4019	Eukaryota;Opisthokonta;Fungi;Ascomycota;Pezizomycotina;Eurotiomycetes;Monascus;Monascus_sp.;	2e-57	KJ747401.1.1682_U
OTU_2964	Eukaryota;Rhizaria;Foraminifera;Monothalamids;Monothalamids_X;Monothalamids_XX;Tinogullmia;Tinogullmia_sp.;	3e-57	AJ307769.1.1190_U
OTU_2965	Eukaryota;Excavata;Discoba;Euglenozoa;Diplonemea;Diplonemea_X;Diplonemea_XX;Diplonemea_XX_sp.;	3e-90	EU635682.1.1196_U
OTU_2966	Eukaryota;Excavata;Discoba;Euglenozoa;Euglenida;Petalomonadales;Notosolenus;Notosolenus_ostium;	1e-67	KC990930.1.2052_U
OTU_2967	Eukaryota;Opisthokonta;Fungi;Ascomycota;Pezizomycotina;Eurotiomycetes;Monascus;Monascus_sp.;	5e-58	KJ747401.1.1682_U
OTU_2960	Eukaryota;Rhizaria;Cercozoa;Endomyxa;Reticulosida;Filoretidae;Filoreta;Filoreta_turcica;	2e-76	EU567292.1.2313_U
OTU_2961	Eukaryota;Rhizaria;Cercozoa;Endomyxa;Reticulosida;Filoretidae;Filoreta;Filoreta_sp.;	2e-91	DQ504354.1.1974_U
OTU_2962	Eukaryota;Rhizaria;Cercozoa;Endomyxa-Ascetosporea;Paradinida;Paradinidae;Paradinium;Paradinium_poucheti;	2e-88	EU189029.1.2030_U
OTU_2963	Eukaryota;Excavata;Discoba;Euglenozoa;Diplonemea;Diplonemea_X;Rhynchopus;Rhynchopus_sp.;	4e-154	AY490210.1.2008_U
OTU_1729	Eukaryota;Rhizaria;Cercozoa;Endomyxa;Reticulosida;Filoretidae;Filoreta;Filoreta_sp.;	3e-94	DQ504354.1.1974_U
OTU_428	Eukaryota;Excavata;Discoba;Euglenozoa;Diplonemea;Diplonemea_X;Diplonemea_XX;Diplonemea_XX_sp.;	1e-101	EU635681.1.1174_U
OTU_429	Eukaryota;Opisthokonta;Metazoa;Cnidaria;Cnidaria_X;Anthozoa;Anthosactis;Anthosactis_janmayeni;	2e-76	GU473308.1.1800_U
OTU_426	Eukaryota;Opisthokonta;Metazoa;Cnidaria;Cnidaria_X;Anthozoa;Anthosactis;Anthosactis_janmayeni;	5e-77	GU473308.1.1800_U
OTU_427	Eukaryota;Excavata;Discoba;Euglenozoa;Kinetoplastida;Prokinetoplastidae;Prokinetoplastidae_X;Prokinetoplastidae_X_sp.;	2e-51	AF530521.1.1912_U
OTU_424	Eukaryota;Excavata;Discoba;Euglenozoa;Diplonemea;Diplonemea_X;Diplonemea_XX;Diplonemea_XX_sp.;	2e-97	HQ866356.1.1092_U
OTU_425	Eukaryota;Opisthokonta;Metazoa;Porifera;Porifera_X;Demospongiae;Prosuberites;Prosuberites_longispinus;	1e-73	KC902182.1.1724_U
OTU_422	Eukaryota;Opisthokonta;Metazoa;Cnidaria;Cnidaria_X;Anthozoa;Anthosactis;Anthosactis_janmayeni;	7e-79	GU473308.1.1800_U
OTU_423	Eukaryota;Alveolata;Dinoflagellata;Syndiniales;Dino-Group-II;Dino-Group-II-Clade-1;Dino-Group-II-Clade-1_X;Dino-Group-II-Clade-1_X_sp.;	2e-23	KJ763691.1.1799_U
OTU_420	Eukaryota;Excavata;Discoba;Euglenozoa;Diplonemea;Diplonemea_X;Diplonemea_XX;Diplonemea_XX_sp.;	2e-168	KJ762758.1.2063_U
OTU_421	Eukaryota;Rhizaria;Cercozoa;Endomyxa;Endomyxa_X;Endo4-lineage;Endo4-lineage_X;Endo4-lineage_X_sp.;	4e-84	GU822711.1.1406_U
OTU_1491	Eukaryota;Excavata;Discoba;Euglenozoa;Kinetoplastida;Neobodonid;Rhynchomonas;Rhynchomonas_nasuta;	3e-158	JN542571.1.2154_U
OTU_1490	Eukaryota;Rhizaria;Cercozoa;Endomyxa;Endomyxa_X;Endo4-lineage;Endo4-lineage_X;Endo4-lineage_X_sp.;	3e-87	GU822711.1.1406_U
OTU_1493	Eukaryota;Excavata;Discoba;Euglenozoa;Kinetoplastida;Neobodonid;Rhynchomonas;Rhynchomonas_nasuta;	2e-159	JN542571.1.2154_U
OTU_1492	Eukaryota;Excavata;Discoba;Euglenozoa;Kinetoplastida;Neobodonid;Rhynchomonas;Rhynchomonas_nasuta;	3e-158	JN542571.1.2154_U
OTU_1495	Eukaryota;Amoebozoa;Lobosa;Discosea-Flabellinia;Dactylopodida;Paramoebidae;Neoparamoeba;Neoparamoeba_sp.;	0.0	AB505544.1.1980_U
OTU_1494	Eukaryota;Excavata;Discoba;Euglenozoa;Kinetoplastida;Neobodonid;Rhynchomonas;Rhynchomonas_nasuta;	7e-159	JN542571.1.2154_U
OTU_1497	Eukaryota;Excavata;Discoba;Euglenozoa;Kinetoplastida;Neobodonid;Rhynchomonas;Rhynchomonas_nasuta;	7e-159	JN542571.1.2154_U
OTU_1496	Eukaryota;Amoebozoa;Lobosa;Discosea-Flabellinia;Dactylopodida;Paramoebidae;Neoparamoeba;Neoparamoeba_sp.;	0.0	AB505544.1.1980_U
OTU_1499	Eukaryota;Amoebozoa;Lobosa;Discosea-Flabellinia;Dactylopodida;Paramoebidae;Neoparamoeba;Neoparamoeba_sp.;	0.0	AB505544.1.1980_U
OTU_1498	Eukaryota;Rhizaria;Cercozoa;Endomyxa;Reticulosida;Filoretidae;Filoreta;Filoreta_sp.;	6e-98	DQ504354.1.1974_U
OTU_4766	Eukaryota;Opisthokonta;Metazoa;Mollusca;Mollusca_X;Mollusca_XX;Omalogyra;Omalogyra_fusca;	7e-08	FJ917217.1.1990_U
OTU_4321	Eukaryota;Excavata;Discoba;Euglenozoa;Diplonemea;Diplonemea_X;Keelungia;Keelungia_pulex;	3e-44	HM044218.1.1950_U
OTU_4658	Eukaryota;Excavata;Discoba;Euglenozoa;Diplonemea;Diplonemea_X;Diplonemea_XX;Diplonemea_XX_sp.;	4e-139	EU635644.1.1199_U
OTU_4659	Eukaryota;Alveolata;Dinoflagellata;Syndiniales;Dino-Group-II;Dino-Group-II_X;Dino-Group-II_XX;Dino-Group-II_XX_sp.;	3e-142	KJ760210.1.1800_U
OTU_4308	Eukaryota;Excavata;Discoba;Euglenozoa;Diplonemea;Diplonemea_X;Diplonemea_XX;Diplonemea_XX_sp.;	4e-154	KJ762758.1.2063_U
OTU_3170	Eukaryota;Rhizaria;Cercozoa;Endomyxa;Endomyxa_X;Endo4-lineage;Endo4-lineage_X;Endo4-lineage_X_sp.;	1e-86	GU822711.1.1406_U
OTU_4650	Eukaryota;Opisthokonta;Metazoa;Cnidaria;Cnidaria_X;Hydrozoa;Dynamena;Dynamena_moluccana;	4e-74	FJ550572.1.1693_U
OTU_4651	Eukaryota;Excavata;Discoba;Euglenozoa;Diplonemea;Diplonemea_X;Diplonemea_XX;Diplonemea_XX_sp.;	2e-165	EU635606.1.1200_U
OTU_4652	Eukaryota;Rhizaria;Cercozoa;Filosa-Thecofilosea;Cryomonadida;Protaspa-lineage;Protaspa-lineage_X;Protaspa-lineage_X_sp.;	8e-143	KC488582.1.1717_U
OTU_3311	Eukaryota;Excavata;Discoba;Euglenozoa;Kinetoplastida;Prokinetoplastidae;Prokinetoplastidae_X;Prokinetoplastidae_X_sp.;	2e-45	AF530521.1.1912_U
OTU_4306	Eukaryota;Rhizaria;Cercozoa;Endomyxa;Endomyxa_X;Endo4-lineage;Endo4-lineage_X;Endo4-lineage_X_sp.;	2e-85	GU822711.1.1406_U
OTU_3769	Eukaryota;Amoebozoa;Lobosa;Tubulinea;Leptomyxida;Rhizamoeba-saxonica-lineage;Rhizamoeba;Rhizamoeba_saxonica;	9e-140	EU719197.1.1899_U
OTU_4304	Eukaryota;Alveolata;Dinoflagellata;Dinophyceae;Dinophyceae_X;Dinophyceae_XX;Dinophyceae_XXX;Dinophyceae_XXX_sp.;	6e-89	KJ757870.1.1795_U
OTU_4305	Eukaryota;Rhizaria;Cercozoa;Endomyxa;Endomyxa_X;Endo4-lineage;Endo4-lineage_X;Endo4-lineage_X_sp.;	6e-86	GU822711.1.1406_U
OTU_3695	Eukaryota;Amoebozoa;Lobosa;Discosea-Flabellinia;Dactylopodida;Paramoebidae;Pseudoparamoeba;Pseudoparamoeba_pagei;	9e-171	AY277798.1.1352_U
OTU_3037	Eukaryota;Alveolata;Dinoflagellata;Dinophyceae;Gymnodiniales;Gymnodiniaceae;Spiniferodinium;Spiniferodinium_galeiforme;	1e-132	LC027048.1.1768_U
OTU_4709	Eukaryota;Alveolata;Dinoflagellata;Dinophyceae;Dinophyceae_X;Dinophyceae_XX;Dinophyceae_XXX;Dinophyceae_XXX_sp.;	1e-144	JQ956255.1.957_U
OTU_3697	Eukaryota;Amoebozoa;Lobosa;Discosea-Flabellinia;Dactylopodida;Paramoebidae;Pseudoparamoeba;Pseudoparamoeba_pagei;	1e-169	AY277798.1.1352_U
OTU_4287	Eukaryota;Archaeplastida;Rhodophyta;Porphyridiophyceae;Porphyridiales;Porphyridiales_X;Porphyridiales_XX;Porphyridiales_XX_sp.;	3e-50	KF791557.1.1726_U
OTU_4605	No blast hit	None	None
OTU_5127	No blast hit	None	None
OTU_3696	Eukaryota;Archaeplastida;Rhodophyta;Porphyridiophyceae;Porphyridiales;Porphyridiales_X;Timspurckia;Timspurckia_oligopyrenoides;	2e-67	KF422614.1.2272_U
OTU_5121	Eukaryota;Opisthokonta;Metazoa;Urochordata;Urochordata_X;Ascidiacea;Styela;Styela_montereyensis;	5e-141	L12443.1.1807_U
OTU_5120	Eukaryota;Opisthokonta;Fungi;Ascomycota;Pezizomycotina;Eurotiomycetes;Monascus;Monascus_sp.;	2e-57	KJ747401.1.1682_U
OTU_5123	Eukaryota;Amoebozoa;Lobosa;Tubulinea;Echinamoebida;Echinamoebidae;Echinamoeba;Echinamoeba_sp.;	1e-83	GU290114.1.1827_U
OTU_5122	Eukaryota;Opisthokonta;Fungi;Ascomycota;Pezizomycotina;Eurotiomycetes;Monascus;Monascus_sp.;	3e-56	KJ747401.1.1682_U
OTU_3691	Eukaryota;Amoebozoa;Lobosa;Discosea-Flabellinia;Dactylopodida;Vexilliferidae;Vexillifera;Vexillifera_tasmaniana;	1e-83	HQ687483.1.1952_U
OTU_3768	Eukaryota;Amoebozoa;Conosa;Variosea;Variosea_X;Mariager-Fjord-lineage;Mariager-Fjord-lineage_X;Mariager-Fjord-lineage_X_sp.;	6e-135	DQ103816.1.1654_U
OTU_5129	No blast hit	None	None
OTU_5128	No blast hit	None	None
OTU_3859	Eukaryota;Amoebozoa;Lobosa;Discosea-Flabellinia;Dactylopodida;Paramoebidae;Neoparamoeba;Neoparamoeba_pemaquidensis;	1e-179	AY193723.1.2061_U
OTU_3690	Eukaryota;Archaeplastida;Rhodophyta;Porphyridiophyceae;Porphyridiales;Porphyridiales_X;Timspurckia;Timspurckia_oligopyrenoides;	1e-68	KF422614.1.2272_U
OTU_1147	Eukaryota;Excavata;Discoba;Euglenozoa;Kinetoplastida;Neobodonid;Rhynchomonas;Rhynchomonas_nasuta;	4e-151	AY425025.1.2176_U
OTU_1146	Eukaryota;Excavata;Discoba;Euglenozoa;Kinetoplastida;Neobodonid;Rhynchomonas;Rhynchomonas_nasuta;	1e-160	DQ207595.1.2132_U
OTU_1145	Eukaryota;Excavata;Discoba;Euglenozoa;Kinetoplastida;Neobodonid;Rhynchomonas;Rhynchomonas_nasuta;	1e-160	DQ207595.1.2132_U
OTU_1144	Eukaryota;Excavata;Discoba;Euglenozoa;Kinetoplastida;Neobodonid;Rhynchomonas;Rhynchomonas_nasuta;	2e-150	AY425025.1.2176_U
OTU_1143	Eukaryota;Excavata;Discoba;Euglenozoa;Kinetoplastida;Neobodonid;Rhynchomonas;Rhynchomonas_nasuta;	7e-153	AY425025.1.2176_U
OTU_1142	Eukaryota;Excavata;Discoba;Euglenozoa;Kinetoplastida;Neobodonid;Rhynchomonas;Rhynchomonas_nasuta;	2e-150	AY425025.1.2176_U
OTU_1141	Eukaryota;Excavata;Discoba;Euglenozoa;Kinetoplastida;Neobodonid;Rhynchomonas;Rhynchomonas_nasuta;	3e-149	AY425025.1.2176_U
OTU_1140	Eukaryota;Opisthokonta;Fungi;Basidiomycota;Agaricomycotina;Agaricomycetes;Agaricomycetes_X;Agaricomycetes_X_sp.;	4e-65	EF024776.1.1853_U
OTU_848	Eukaryota;Excavata;Discoba;Euglenozoa;Kinetoplastida;Neobodonid;Rhynchomonas;Rhynchomonas_nasuta;	3e-164	DQ207595.1.2132_U
OTU_3692	Eukaryota;Amoebozoa;Lobosa;Discosea-Flabellinia;Dactylopodida;Paramoebidae;Pseudoparamoeba;Pseudoparamoeba_pagei;	8e-159	AY277798.1.1352_U
OTU_1149	Eukaryota;Excavata;Discoba;Euglenozoa;Kinetoplastida;Neobodonid;Rhynchomonas;Rhynchomonas_nasuta;	1e-151	AY425025.1.2176_U
OTU_1148	Eukaryota;Excavata;Discoba;Euglenozoa;Kinetoplastida;Neobodonid;Rhynchomonas;Rhynchomonas_nasuta;	3e-158	DQ207595.1.2132_U
OTU_4569	Eukaryota;Hacrobia;Haptophyta;Prymnesiophyceae;Phaeocystales;Phaeocystaceae;Phaeocystis;Phaeocystis_pouchetii;	2e-143	AJ278036
OTU_4700	Eukaryota;Opisthokonta;Metazoa;Arthropoda;Crustacea;Malacostraca;Eualus;Eualus_gaimardii;	7e-156	EU920940.1.1662_U
OTU_2974	Eukaryota;Rhizaria;Cercozoa;Endomyxa;Reticulosida;Filoretidae;Filoreta;Filoreta_sp.;	4e-170	DQ504354.1.1974_U
OTU_3313	Eukaryota;Alveolata;Alveolata_X;Alveolata_XX;Alveolata_XXX;Alveolata_XXXX;Alveolata_XXXXX;Alveolata_XXXXX_sp.;	1e-09	GU824401.1.1369_U
OTU_893	Eukaryota;Excavata;Discoba;Euglenozoa;Kinetoplastida;Eubodonid;Eubodonid_X;Eubodonid_X_sp.;	4e-139	AY753981.1.2133_U
OTU_849	Eukaryota;Excavata;Discoba;Euglenozoa;Kinetoplastida;Neobodonid;Rhynchomonas;Rhynchomonas_nasuta;	1e-160	DQ207595.1.2132_U
OTU_3897	Eukaryota;Excavata;Discoba;Euglenozoa;Euglenida;Petalomonadales;Notosolenus;Notosolenus_ostium;	6e-70	KC990930.1.2052_U
OTU_3896	Eukaryota;Excavata;Discoba;Euglenozoa;Kinetoplastida;Eubodonid;Eubodonid_X;Eubodonid_X_sp.;	9e-140	AY753981.1.2133_U
OTU_3895	Eukaryota;Excavata;Discoba;Euglenozoa;Kinetoplastida;Eubodonid;Eubodonid_X;Eubodonid_X_sp.;	6e-141	AY753981.1.2133_U
OTU_3894	Eukaryota;Excavata;Discoba;Euglenozoa;Kinetoplastida;Neobodonid;Rhynchomonas;Rhynchomonas_nasuta;	3e-161	DQ207595.1.2132_U
OTU_3893	Eukaryota;Excavata;Discoba;Euglenozoa;Kinetoplastida;Neobodonid;Rhynchomonas;Rhynchomonas_nasuta;	1e-160	DQ207595.1.2132_U
OTU_3892	Eukaryota;Amoebozoa;Lobosa;Discosea-Flabellinia;Dactylopodida;Paramoebidae;Neoparamoeba;Neoparamoeba_pemaquidensis;	0.0	AY193722.1.2065_U
OTU_3891	Eukaryota;Amoebozoa;Lobosa;Tubulinea;Leptomyxida;Rhizamoeba-saxonica-lineage;Rhizamoeba;Rhizamoeba_saxonica;	2e-137	EU719197.1.1899_U
OTU_3890	Eukaryota;Excavata;Discoba;Euglenozoa;Kinetoplastida;Eubodonid;Eubodonid_X;Eubodonid_X_sp.;	4e-139	AY753981.1.2133_U
OTU_1002	Eukaryota;Excavata;Discoba;Euglenozoa;Kinetoplastida;Eubodonid;Eubodonid_X;Eubodonid_X_sp.;	9e-140	AY753981.1.2133_U
OTU_1003	Eukaryota;Rhizaria;Cercozoa;Endomyxa;Endomyxa_X;Endo4-lineage;Endo4-lineage_X;Endo4-lineage_X_sp.;	1e-89	GU822711.1.1406_U
OTU_1000	Eukaryota;Rhizaria;Cercozoa;Endomyxa;Reticulosida;Filoretidae;Filoreta;Filoreta_sp.;	2e-116	DQ504354.1.1974_U
OTU_1001	Eukaryota;Excavata;Discoba;Euglenozoa;Kinetoplastida;Eubodonid;Eubodonid_X;Eubodonid_X_sp.;	2e-140	AY753981.1.2133_U
OTU_1006	Eukaryota;Excavata;Discoba;Euglenozoa;Kinetoplastida;Eubodonid;Eubodonid_X;Eubodonid_X_sp.;	1e-138	AY753981.1.2133_U
OTU_1007	Eukaryota;Excavata;Discoba;Euglenozoa;Kinetoplastida;Eubodonid;Eubodonid_X;Eubodonid_X_sp.;	4e-139	AY753981.1.2133_U
OTU_1004	No blast hit	None	None
OTU_1005	Eukaryota;Excavata;Discoba;Euglenozoa;Kinetoplastida;Eubodonid;Eubodonid_X;Eubodonid_X_sp.;	4e-139	AY753981.1.2133_U
OTU_5011	Eukaryota;Opisthokonta;Metazoa;Annelida;Annelida_X;Annelida_XX;Aricidea;Aricidea_wassi;	4e-114	AY532351.1.1735_U
OTU_3955	Eukaryota;Excavata;Discoba;Euglenozoa;Kinetoplastida;Eubodonid;Eubodonid_X;Eubodonid_X_sp.;	6e-138	AY753981.1.2133_U
OTU_1008	Eukaryota;Excavata;Discoba;Euglenozoa;Kinetoplastida;Eubodonid;Eubodonid_X;Eubodonid_X_sp.;	1e-138	AY753981.1.2133_U
OTU_1009	Eukaryota;Excavata;Discoba;Euglenozoa;Kinetoplastida;Eubodonid;Eubodonid_X;Eubodonid_X_sp.;	1e-138	AY753981.1.2133_U
OTU_5015	Eukaryota;Excavata;Discoba;Euglenozoa;Kinetoplastida;Prokinetoplastidae;Prokinetoplastidae_X;Prokinetoplastidae_X_sp.;	2e-63	AF530521.1.1912_U
OTU_5014	Eukaryota;Alveolata;Ciliophora;Spirotrichea;Hypotrichia;Oxytrichidae;Apogastrostyla;Apogastrostyla_rigescens;	2e-118	FJ870089.1.1770_U
OTU_5017	Eukaryota;Excavata;Discoba;Euglenozoa;Kinetoplastida;Prokinetoplastidae;Prokinetoplastidae_X;Prokinetoplastidae_X_sp.;	8e-60	AF530521.1.1912_U
OTU_5016	Eukaryota;Excavata;Discoba;Euglenozoa;Kinetoplastida;Prokinetoplastidae;Prokinetoplastidae_X;Prokinetoplastidae_X_sp.;	1e-64	AF530521.1.1912_U
OTU_3053	Eukaryota;Excavata;Discoba;Euglenozoa;Diplonemea;Diplonemea_X;Diplonemea_XX;Diplonemea_XX_sp.;	1e-95	AY180037.1.1743_U
OTU_892	Eukaryota;Excavata;Discoba;Euglenozoa;Kinetoplastida;Eubodonid;Eubodonid_X;Eubodonid_X_sp.;	6e-141	AY753981.1.2133_U
OTU_3052	Eukaryota;Amoebozoa;Lobosa;Discosea-Flabellinia;Dactylopodida;Paramoebidae;Paramoebidae_X;Paramoebidae_X_sp.;	1e-154	AB505545.1.1957_U
OTU_4602	Eukaryota;Archaeplastida;Chlorophyta;Mamiellophyceae;Mamiellales;Mamiellaceae;Micromonas;Micromonas_sp.;	1e-141	KJ763400.1.1776_U
OTU_3051	Eukaryota;Excavata;Discoba;Euglenozoa;Diplonemea;Diplonemea_X;Diplonemea_XX;Diplonemea_XX_sp.;	5e-98	EU635616.1.1199_U
OTU_3310	Eukaryota;Rhizaria;Radiolaria;Polycystinea;Collodaria;Collodaria_X;Collodaria_XX;Collodaria_XX_sp.;	7e-08	AY882496.1.1202_U
OTU_3050	Eukaryota;Rhizaria;Cercozoa;Endomyxa;Endomyxa_X;Endo4-lineage;Endo4-lineage_X;Endo4-lineage_X_sp.;	3e-87	GU822711.1.1406_U
OTU_4495	Eukaryota;Rhizaria;Foraminifera;Globothalamea;Textulariida;Reophacidae;Reophax;Reophax_sp.;	1e-16	AJ514850.1.962_U
OTU_891	Eukaryota;Excavata;Discoba;Euglenozoa;Kinetoplastida;Eubodonid;Eubodonid_X;Eubodonid_X_sp.;	4e-139	AY753981.1.2133_U
OTU_2416	Eukaryota;Opisthokonta;Fungi;Ascomycota;Pezizomycotina;Eurotiomycetes;Monascus;Monascus_purpureus;	1e-52	HM188421.1.1752_UC
OTU_3849	Eukaryota;Amoebozoa;Lobosa;Discosea-Flabellinia;Dactylopodida;Paramoebidae;Neoparamoeba;Neoparamoeba_aestuarina;	7e-178	DQ229957.1.2098_U
OTU_4601	No blast hit	None	None
OTU_4618	Eukaryota;Opisthokonta;Fungi;Ascomycota;Pezizomycotina;Eurotiomycetes;Aspergillus;Aspergillus_versicolor;	8e-140	JN546128.1.1546_U
OTU_2212	Eukaryota;Apusozoa;Apusomonadidae;Apusomonadidae_Group-1;Apusomonadidae_Group-1_X;Apusomonadidae_Group-1_XX;Amastigomonas;Amastigomonas_sp.;	2e-63	AY268039.1.1732_U
OTU_3953	Eukaryota;Amoebozoa;Lobosa;Discosea-Flabellinia;Dactylopodida;Paramoebidae;Neoparamoeba;Neoparamoeba_pemaquidensis;	3e-180	AY193722.1.2065_U
OTU_2503	Eukaryota;Excavata;Discoba;Euglenozoa;Kinetoplastida;Prokinetoplastidae;Prokinetoplastidae_X;Prokinetoplastidae_X_sp.;	3e-62	AF530521.1.1912_U
OTU_2500	Eukaryota;Rhizaria;Cercozoa;Endomyxa;Reticulosida;Filoretidae;Filoreta;Filoreta_sp.;	2e-82	DQ504354.1.1974_U
OTU_1316	Eukaryota;Amoebozoa;Lobosa;Tubulinea;Nolandida;Nolandellidae;Nolandella;Nolandella_hibernica;	3e-96	JQ519510.1.1797_U
OTU_1317	Eukaryota;Opisthokonta;Fungi;Basidiomycota;Agaricomycotina;Agaricomycetes;Agaricomycetes_X;Agaricomycetes_X_sp.;	4e-71	EF024776.1.1853_U
OTU_1314	Eukaryota;Opisthokonta;Fungi;Basidiomycota;Agaricomycotina;Agaricomycetes;Agaricomycetes_X;Agaricomycetes_X_sp.;	4e-71	EF024776.1.1853_U
OTU_1315	Eukaryota;Rhizaria;Cercozoa;Endomyxa;Endomyxa_X;Endo4-lineage;Endo4-lineage_X;Endo4-lineage_X_sp.;	1e-89	GU822711.1.1406_U
OTU_1312	Eukaryota;Excavata;Discoba;Euglenozoa;Kinetoplastida;Neobodonid;Rhynchomonas;Rhynchomonas_nasuta;	1e-160	JN542571.1.2154_U
OTU_1313	Eukaryota;Excavata;Discoba;Euglenozoa;Kinetoplastida;Neobodonid;Rhynchomonas;Rhynchomonas_nasuta;	3e-158	JN542571.1.2154_U
OTU_1310	Eukaryota;Opisthokonta;Fungi;Basidiomycota;Agaricomycotina;Agaricomycetes;Agaricomycetes_X;Agaricomycetes_X_sp.;	4e-71	EF024776.1.1853_U
OTU_1311	Eukaryota;Opisthokonta;Fungi;Basidiomycota;Agaricomycotina;Agaricomycetes;Agaricomycetes_X;Agaricomycetes_X_sp.;	4e-71	EF024776.1.1853_U
OTU_3949	Eukaryota;Amoebozoa;Lobosa;Tubulinea;Leptomyxida;Flabellulidae;Paraflabellula;Paraflabellula_hoguae;	1e-123	AF293899.1.1873_U
OTU_2506	Eukaryota;Rhizaria;Cercozoa;Endomyxa;Reticulosida;Filoretidae;Filoreta;Filoreta_sp.;	2e-91	DQ504354.1.1974_U
OTU_5130	Eukaryota;Opisthokonta;Fungi;Ascomycota;Pezizomycotina;Eurotiomycetes;Monascus;Monascus_sp.;	1e-55	KJ747401.1.1682_U
OTU_1318	Eukaryota;Excavata;Discoba;Euglenozoa;Kinetoplastida;Neobodonid;Rhynchomonas;Rhynchomonas_nasuta;	5e-160	JN542571.1.2154_U
OTU_1319	Eukaryota;Rhizaria;Cercozoa;Endomyxa;Reticulosida;Filoretidae;Filoreta;Filoreta_sp.;	2e-92	DQ504354.1.1974_U
OTU_3840	Eukaryota;Amoebozoa;Lobosa;Tubulinea;Leptomyxida;Rhizamoeba-saxonica-lineage;Rhizamoeba;Rhizamoeba_saxonica;	9e-140	EU719197.1.1899_U
OTU_2504	Eukaryota;Amoebozoa;Lobosa;Tubulinea;Arcellinida;Arcellinida_X;Cryptodifflugia;Cryptodifflugia_operculata;	7e-85	JF694280.1.1946_U
OTU_3600	Eukaryota;Amoebozoa;Lobosa;Tubulinea;Arcellinida;Arcellinida_X;Cryptodifflugia;Cryptodifflugia_operculata;	2e-60	JF694280.1.1946_U
OTU_3841	Eukaryota;Amoebozoa;Lobosa;Tubulinea;Leptomyxida;Rhizamoeba-saxonica-lineage;Rhizamoeba;Rhizamoeba_saxonica;	9e-140	EU719197.1.1899_U
OTU_2505	Eukaryota;Archaeplastida;Streptophyta;Embryophyceae;Embryophyceae_X;Embryophyceae_XX;Helminthostachys;Helminthostachys_zeylanica;	7e-64	DQ629412.1.1669_U
OTU_3842	Eukaryota;Amoebozoa;Lobosa;Tubulinea;Leptomyxida;Rhizamoeba-saxonica-lineage;Rhizamoeba;Rhizamoeba_saxonica;	3e-139	EU719197.1.1899_U
OTU_606	Eukaryota;Stramenopiles;Stramenopiles_X;MAST;MAST-12;MAST-12A;MAST-12A_X;MAST-12A_X_sp.;	1e-144	JQ222924.1.1664_U
OTU_3843	Eukaryota;Amoebozoa;Lobosa;Discosea-Flabellinia;Dactylopodida;Paramoebidae;Neoparamoeba;Neoparamoeba_pemaquidensis;	9e-69	AF371972.1.2109_U
OTU_3453	Eukaryota;Alveolata;Ciliophora;Spirotrichea;Hypotrichia;Hypotrichia_X;Hypotrichia_XX;Hypotrichia_XX_sp.;	9e-75	AB695453.1.1732_U
OTU_5045	Eukaryota;Stramenopiles;Ochrophyta;Bacillariophyta;Bacillariophyta_X;Polar-centric-Mediophyceae;Chaetoceros;Chaetoceros_setoense;	8e-143	AB847418.1.1763_U
OTU_607	Eukaryota;Stramenopiles;Stramenopiles_X;MAST;MAST-12;MAST-12A;MAST-12A_X;MAST-12A_X_sp.;	2e-146	JQ222924.1.1664_U
OTU_3844	Eukaryota;Amoebozoa;Lobosa;Tubulinea;Leptomyxida;Rhizamoeba-saxonica-lineage;Rhizamoeba;Rhizamoeba_saxonica;	2e-140	EU719197.1.1899_U
OTU_5135	Eukaryota;Rhizaria;Cercozoa;Filosa-Thecofilosea;Cryomonadida;Protaspa-lineage;Protaspa-lineage_X;Protaspa-lineage_X_sp.;	9e-146	KC488582.1.1717_U
OTU_3576	Eukaryota;Rhizaria;Foraminifera;Globothalamea;Rotaliida;Heterohelicacea;Gallitellia;Gallitellia_vivans;	2e-160	AB364519.1.964_U
OTU_502	Eukaryota;Amoebozoa;Lobosa;Tubulinea;Nolandida;Nolandellidae;Nolandella;Nolandella_sp.;	1e-135	GU320609.1.1054_U
OTU_3845	Eukaryota;Rhizaria;Cercozoa;Endomyxa;Reticulosida;Filoretidae;Filoreta;Filoreta_sp.;	1e-86	DQ504354.1.1974_U
OTU_1441	Eukaryota;Excavata;Discoba;Euglenozoa;Kinetoplastida;Neobodonid;Rhynchomonas;Rhynchomonas_nasuta;	1e-160	JN542571.1.2154_U
OTU_3846	Eukaryota;Amoebozoa;Lobosa;Discosea-Flabellinia;Dactylopodida;Paramoebidae;Neoparamoeba;Neoparamoeba_pemaquidensis;	9e-69	AF371972.1.2109_U
OTU_3616	Eukaryota;Rhizaria;Cercozoa;Endomyxa;Reticulosida;Filoretidae;Filoreta;Filoreta_sp.;	4e-93	DQ504354.1.1974_U
OTU_1446	Eukaryota;Amoebozoa;Lobosa;Tubulinea;Arcellinida;Arcellinida_X;Cryptodifflugia;Cryptodifflugia_operculata;	2e-70	JF694280.1.1946_U
OTU_3847	Eukaryota;Amoebozoa;Lobosa;Tubulinea;Leptomyxida;Rhizamoeba-saxonica-lineage;Rhizamoeba;Rhizamoeba_saxonica;	6e-141	EU719197.1.1899_U
OTU_1447	Eukaryota;Opisthokonta;Fungi;Basidiomycota;Agaricomycotina;Agaricomycetes;Agaricomycetes_X;Agaricomycetes_X_sp.;	2e-73	EF024776.1.1853_U
OTU_2205	Eukaryota;Excavata;Discoba;Euglenozoa;Diplonemea;Diplonemea_X;Diplonemea_XX;Diplonemea_XX_sp.;	1e-89	KJ762566.1.2059_U
OTU_2204	Eukaryota;Rhizaria;Cercozoa;Endomyxa;Reticulosida;Filoretidae;Filoreta;Filoreta_sp.;	6e-89	DQ504354.1.1974_U
OTU_2207	Eukaryota;Rhizaria;Foraminifera;Monothalamids;Monothalamids_X;Monothalamids_XX;Astrorhiza;Astrorhiza_limicola;	2e-83	AF411217.1.950_U
OTU_2206	Eukaryota;Excavata;Discoba;Euglenozoa;Kinetoplastida;Neobodonid;Neobodonid_X;Neobodonid_X_sp.;	1e-169	AF530518.1.2120_U
OTU_1958	Eukaryota;Rhizaria;Cercozoa;Endomyxa;Endomyxa_X;Endo4-lineage;Endo4-lineage_X;Endo4-lineage_X_sp.;	4e-84	GU822711.1.1406_U
OTU_1959	Eukaryota;Excavata;Discoba;Euglenozoa;Kinetoplastida;Neobodonid;Neobodo;Neobodo_designis;	7e-159	JN542574.1.2136_U
OTU_2203	Eukaryota;Rhizaria;Cercozoa;Endomyxa-Ascetosporea;Paradinida;Paradinida_X;Paradinida_XX;Paradinida_XX_sp.;	1e-90	AY449715.1.2072_U
OTU_2202	Eukaryota;Rhizaria;Foraminifera;Monothalamids;Monothalamids_X;Monothalamids_XX;Tinogullmia;Tinogullmia_sp.;	2e-49	AJ307769.1.1190_U
OTU_1954	Eukaryota;Excavata;Discoba;Euglenozoa;Kinetoplastida;Prokinetoplastidae;Prokinetoplastidae_X;Prokinetoplastidae_X_sp.;	1e-09	AF530521.1.1912_U
OTU_1955	Eukaryota;Excavata;Discoba;Euglenozoa;Diplonemea;Diplonemea_X;Diplonemea_XX;Diplonemea_XX_sp.;	9e-103	HQ866356.1.1092_U
OTU_1956	Eukaryota;Excavata;Discoba;Euglenozoa;Diplonemea;Diplonemea_X;Diplonemea_XX;Diplonemea_XX_sp.;	3e-155	HQ869167.1.1072_U
OTU_1957	Eukaryota;Excavata;Discoba;Euglenozoa;Kinetoplastida;Neobodonid;Neobodo;Neobodo_designis;	2e-159	JN542574.1.2136_U
OTU_1950	Eukaryota;Excavata;Discoba;Euglenozoa;Kinetoplastida;Prokinetoplastidae;Prokinetoplastidae_X;Prokinetoplastidae_X_sp.;	3e-56	AF530521.1.1912_U
OTU_1951	Eukaryota;Excavata;Discoba;Euglenozoa;Kinetoplastida;Neobodonid;Neobodo;Neobodo_designis;	7e-150	JN542574.1.2136_U
OTU_1952	Eukaryota;Excavata;Discoba;Euglenozoa;Kinetoplastida;Neobodonid;Rhynchomonas;Rhynchomonas_nasuta;	6e-144	AF174377.1.2125_U
OTU_1953	Eukaryota;Excavata;Discoba;Euglenozoa;Kinetoplastida;Neobodonid;Neobodo;Neobodo_designis;	3e-158	JN542574.1.2136_U
OTU_3673	Eukaryota;Amoebozoa;Lobosa;Discosea-Flabellinia;Dactylopodida;Paramoebidae;Pseudoparamoeba;Pseudoparamoeba_pagei;	8e-165	AY277798.1.1352_U
OTU_3212	Eukaryota;Rhizaria;Foraminifera;Monothalamids;Monothalamids_Clade-I;Monothalamids_Clade-I_X;Allogromia;Allogromia_crystallifera;	2e-11	FN995294.1.960_U
OTU_4901	Eukaryota;Hacrobia;Haptophyta;Prymnesiophyceae;Phaeocystales;Phaeocystaceae;Phaeocystis;Phaeocystis_pouchetii;	5e-147	KC488452
OTU_4598	Eukaryota;Alveolata;Dinoflagellata;Dinophyceae;Dinophyceae_X;Dinophyceae_XX;Dinophyceae_XXX;Dinophyceae_XXX_sp.;	2e-143	KJ762963.1.1796_U
OTU_767	Eukaryota;Excavata;Discoba;Euglenozoa;Kinetoplastida;Eubodonid;Eubodonid_X;Eubodonid_X_sp.;	2e-137	AY753981.1.2133_U
OTU_3105	Eukaryota;Excavata;Discoba;Euglenozoa;Kinetoplastida;Neobodonid;Neobodo;Neobodo_designis;	7e-156	JN542574.1.2136_U
OTU_766	Eukaryota;Excavata;Discoba;Euglenozoa;Kinetoplastida;Eubodonid;Eubodonid_X;Eubodonid_X_sp.;	4e-142	AY753981.1.2133_U
OTU_3578	Eukaryota;Amoebozoa;Lobosa;Lobosa_X;Himatismenida;Parvamoebidae;Parvamoeba;Parvamoeba_monoura;	6e-64	EF455775.1.1917_U
OTU_1659	Eukaryota;Rhizaria;Cercozoa;Endomyxa-Ascetosporea;Paradinida;Paradinidae;Paradinium;Paradinium_poucheti;	4e-87	EU189029.1.2030_U
OTU_4448	Eukaryota;Opisthokonta;Metazoa;Arthropoda;Hexapoda;Insecta;Liposcelidae;Liposcelidae_sp.;	6e-147	AY900135.1.1947_U
OTU_3579	Eukaryota;Amoebozoa;Lobosa;Discosea-Flabellinia;Dactylopodida;Paramoebidae;Neoparamoeba;Neoparamoeba_sp.;	0.0	AB505544.1.1980_U
OTU_1157	Eukaryota;Excavata;Discoba;Euglenozoa;Kinetoplastida;Neobodonid;Rhynchomonas;Rhynchomonas_nasuta;	7e-150	AY425025.1.2176_U
OTU_1567	Eukaryota;Excavata;Discoba;Euglenozoa;Kinetoplastida;Neobodonid;Neobodo;Neobodo_sp.;	7e-153	FJ743435.1.2100_U
OTU_4760	Eukaryota;Rhizaria;Radiolaria;Acantharea;Arthracanthida-Symphyacanthida;Arthracanthida-Symphyacanthida_X;Arthracanthida-Symphyacanthida_XX;Arthracanthida-Symphyacanthida_XX_sp.;	7e-11	KJ760459.1.1783_U
OTU_1566	Eukaryota;Opisthokonta;Fungi;Cryptomycota;Cryptomycotina;Cryptomycotina_X;Cryptomycotina_XX;Cryptomycotina_XX_sp.;	9e-54	AJ506017.1.1536_U
OTU_2379	Eukaryota;Rhizaria;Foraminifera;Monothalamids;Monothalamids_Clade-BM;Bathysiphonidae;Bathysiphon;Bathysiphon_argenteus;	5e-47	HE998681.1.3331_U
OTU_2378	Eukaryota;Rhizaria;Foraminifera;Tubothalamea;Miliolida;Hauerinidae;Siphonaperta;Siphonaperta_sp.;	1e-105	FR839765.1.1226_U
OTU_2371	Eukaryota;Alveolata;Ciliophora;Spirotrichea;Strombidiida;Strombidiidae_J;Strombidiidae_J_X;Strombidiidae_J_X_sp.;	2e-70	KJ763040.1.1763_U
OTU_2370	Eukaryota;Opisthokonta;Metazoa;Platyhelminthes;Cestoda;Eucestoda;Eubothrium;Eubothrium_crassum;	3e-62	AJ287509.1.2054_U
OTU_2373	Eukaryota;Excavata;Discoba;Euglenozoa;Kinetoplastida;Prokinetoplastidae;Prokinetoplastidae_X;Prokinetoplastidae_X_sp.;	1e-18	AF530521.1.1912_U
OTU_2372	Eukaryota;Opisthokonta;Metazoa;Nematoda;Enoplea;Enoplea_X;Syringolaimus;Syringolaimus_sp.;	8e-54	FJ040497.1.1704_U
OTU_2375	Eukaryota;Excavata;Discoba;Euglenozoa;Diplonemea;Diplonemea_X;Diplonemea_XX;Diplonemea_XX_sp.;	7e-125	AB505540.1.1964_U
OTU_2374	Eukaryota;Excavata;Discoba;Euglenozoa;Diplonemea;Diplonemea_X;Diplonemea_XX;Diplonemea_XX_sp.;	7e-82	EU635679.1.1177_U
OTU_2377	Eukaryota;Excavata;Discoba;Euglenozoa;Euglenida;Petalomonadales;Notosolenus;Notosolenus_ostium;	4e-80	KC990930.1.2052_U
OTU_2376	Eukaryota;Excavata;Discoba;Euglenozoa;Kinetoplastida;Neobodonid;Neobodonid_X;Neobodonid_X_sp.;	8e-162	AF530518.1.2120_U
OTU_250	Eukaryota;Rhizaria;Cercozoa;Endomyxa;Reticulosida;Filoretidae;Filoreta;Filoreta_sp.;	4e-93	DQ504354.1.1974_U
OTU_3039	Eukaryota;Rhizaria;Cercozoa;Filosa-Thecofilosea;Cryomonadida;Cryothecomonas-lineage;Cryothecomonas-lineage_X;Cryothecomonas-lineage_X_sp.;	1e-132	HM103504.1.1014_U
OTU_4498	Eukaryota;Rhizaria;Cercozoa;Endomyxa-Ascetosporea;Paradinida;Paradinidae;Paradinium;Paradinium_poucheti;	3e-87	EU189029.1.2030_U
OTU_5140	Eukaryota;Opisthokonta;Fungi;Ascomycota;Pezizomycotina;Eurotiomycetes;Monascus;Monascus_sp.;	3e-56	KJ747401.1.1682_U
OTU_5049	Eukaryota;Alveolata;Dinoflagellata;Syndiniales;Dino-Group-I;Dino-Group-I_X;Dino-Group-I_XX;Dino-Group-I_XX_sp.;	4e-92	FJ000269.1.1388_U
OTU_2551	Eukaryota;Excavata;Discoba;Euglenozoa;Kinetoplastida;Prokinetoplastidae;Prokinetoplastidae_X;Prokinetoplastidae_X_sp.;	4e-105	AF530521.1.1912_U
OTU_2550	Eukaryota;Alveolata;Apicomplexa;Apicomplexa_X;Gregarines;Cephaloidophoroidea;Cephaloidophoroidea_X;Cephaloidophoroidea_X_sp.;	3e-50	AB275069.1.1554_U
OTU_2553	Eukaryota;Excavata;Discoba;Euglenozoa;Kinetoplastida;Prokinetoplastidae;Prokinetoplastidae_X;Prokinetoplastidae_X_sp.;	3e-62	AF530521.1.1912_U
OTU_2552	Eukaryota;Rhizaria;Cercozoa;Endomyxa;Reticulosida;Filoretidae;Filoreta;Filoreta_sp.;	3e-84	DQ504354.1.1974_U
OTU_2555	Eukaryota;Excavata;Discoba;Euglenozoa;Kinetoplastida;Prokinetoplastidae;Prokinetoplastidae_X;Prokinetoplastidae_X_sp.;	8e-60	AF530521.1.1912_U
OTU_2554	Eukaryota;Rhizaria;Cercozoa;Endomyxa;Reticulosida;Filoretidae;Filoreta;Filoreta_sp.;	2e-79	DQ504354.1.1974_U
OTU_2557	Eukaryota;Rhizaria;Cercozoa;Endomyxa;Reticulosida;Filoretidae;Filoreta;Filoreta_sp.;	5e-77	DQ504354.1.1974_U
OTU_2556	Eukaryota;Excavata;Discoba;Euglenozoa;Kinetoplastida;Prokinetoplastidae;Prokinetoplastidae_X;Prokinetoplastidae_X_sp.;	8e-17	AF530521.1.1912_U
OTU_2559	Eukaryota;Excavata;Discoba;Euglenozoa;Kinetoplastida;Prokinetoplastidae;Prokinetoplastidae_X;Prokinetoplastidae_X_sp.;	5e-58	AF530521.1.1912_U
OTU_1657	Eukaryota;Rhizaria;Cercozoa;Endomyxa;Endomyxa_X;Endo4-lineage;Endo4-lineage_X;Endo4-lineage_X_sp.;	3e-87	GU822711.1.1406_U
OTU_4653	Eukaryota;Excavata;Discoba;Euglenozoa;Diplonemea;Diplonemea_X;Diplonemea_XX;Diplonemea_XX_sp.;	8e-162	EU635606.1.1200_U
OTU_939	Eukaryota;Rhizaria;Foraminifera;Globothalamea;Rotaliida;Stainforthiidae;Stainforthia;Stainforthia_sp.;	0.0	AY934743.1.1031_U
OTU_253	Eukaryota;Rhizaria;Foraminifera;Globothalamea;Rotaliida;Alabaminidae;Oridorsalis;Oridorsalis_umbonatus;	0.0	EF534075.1.3373_U
OTU_3038	Eukaryota;Excavata;Discoba;Euglenozoa;Kinetoplastida;Neobodonid;Neobodonid_X;Neobodonid_X_sp.;	7e-150	JN542576.1.1244_U
OTU_4316	Eukaryota;Excavata;Discoba;Euglenozoa;Kinetoplastida;Prokinetoplastidae;Prokinetoplastidae_X;Prokinetoplastidae_X_sp.;	4e-111	AF530521.1.1912_U
OTU_564	No blast hit	None	None
OTU_2159	Eukaryota;Rhizaria;Cercozoa;Endomyxa;Reticulosida;Filoretidae;Filoreta;Filoreta_sp.;	2e-91	DQ504354.1.1974_U
OTU_2158	Eukaryota;Rhizaria;Cercozoa;Endomyxa;Endomyxa_X;Endo4-lineage;Endo4-lineage_X;Endo4-lineage_X_sp.;	1e-87	GU822711.1.1406_U
OTU_2155	Eukaryota;Rhizaria;Cercozoa;Endomyxa;Endomyxa_X;Endo4-lineage;Endo4-lineage_X;Endo4-lineage_X_sp.;	1e-87	GU822711.1.1406_U
OTU_2154	Eukaryota;Rhizaria;Cercozoa;Endomyxa;Reticulosida;Filoretidae;Filoreta;Filoreta_sp.;	6e-89	DQ504354.1.1974_U
OTU_2157	Eukaryota;Rhizaria;Cercozoa;Endomyxa;Reticulosida;Filoretidae;Filoreta;Filoreta_sp.;	1e-86	DQ504354.1.1974_U
OTU_2156	Eukaryota;Rhizaria;Cercozoa;Endomyxa;Reticulosida;Filoretidae;Filoreta;Filoreta_sp.;	5e-151	DQ504354.1.1974_U
OTU_2151	Eukaryota;Alveolata;Dinoflagellata;Dinophyceae;Peridiniales;Heterocapsaceae;Heterocapsa;Heterocapsa_pygmaea;	2e-88	HQ865036.1.878_U
OTU_2150	Eukaryota;Opisthokonta;Fungi;Ascomycota;Pezizomycotina;Eurotiomycetes;Monascus;Monascus_sp.;	1e-55	KJ747401.1.1682_U
OTU_2153	Eukaryota;Opisthokonta;Metazoa;Nematoda;Chromadorea;Chromadorea_X;Rhabditis;Rhabditis_blumi;	1e-40	U13935.1.1679_U
OTU_2152	Eukaryota;Opisthokonta;Metazoa;Platyhelminthes;Trematoda;Digenea;Deretrema;Deretrema_nahaense;	4e-37	AJ287498.1.1922_U
OTU_3156	Eukaryota;Rhizaria;Cercozoa;Endomyxa;Reticulosida;Filoretidae;Filoreta;Filoreta_sp.;	7e-98	DQ504354.1.1974_U
OTU_3157	Eukaryota;Excavata;Discoba;Euglenozoa;Kinetoplastida;Neobodonid;Neobodo;Neobodo_designis;	7e-153	AY998647.1.1742_U
OTU_3154	Eukaryota;Rhizaria;Foraminifera;Monothalamids;Monothalamids_Clade-E;Monothalamids_Clade-E_X;Nellya;Nellya_rugosa;	4e-56	FN995329.1.946_U
OTU_3155	Eukaryota;Rhizaria;Cercozoa;Endomyxa;Reticulosida;Filoretidae;Filoreta;Filoreta_sp.;	6e-89	DQ504354.1.1974_U
OTU_3152	Eukaryota;Rhizaria;Cercozoa;Endomyxa;Reticulosida;Filoretidae;Filoreta;Filoreta_sp.;	1e-93	DQ504354.1.1974_U
OTU_3153	Eukaryota;Rhizaria;Cercozoa;Endomyxa;Endomyxa_X;Endo4-lineage;Endo4-lineage_X;Endo4-lineage_X_sp.;	1e-86	GU822711.1.1406_U
OTU_3150	Eukaryota;Rhizaria;Cercozoa;Endomyxa-Ascetosporea;Paradinida;Paradinida_X;Paradinida_XX;Paradinida_XX_sp.;	2e-95	AY449715.1.2072_U
OTU_3151	Eukaryota;Opisthokonta;Mesomycetozoa;Ichthyosporea;Ichthyosphonida;Abeoformidae_Group_MAIP_1;Abeoformidae_Group_MAIP_1_X;Abeoformidae_Group_MAIP_1_X_sp.;	3e-75	GU824816.1.1185_U
OTU_3101	Eukaryota;Rhizaria;Foraminifera;Monothalamids;Monothalamids_X;Monothalamids_XX;Tinogullmia;Tinogullmia_sp.;	3e-57	AJ307769.1.1190_U
OTU_3158	Eukaryota;Opisthokonta;Metazoa;Annelida;Annelida_X;Annelida_XX;Neogyptis;Neogyptis_carriebowcayi;	5e-141	JN631338.1.1719_U
OTU_3159	Eukaryota;Rhizaria;Cercozoa;Endomyxa-Phytomyxea;Phagomyxida;Phagomyxidae;Phagomyxa;Phagomyxa_odontellae;	5e-52	AF310904.1.1785_U
OTU_523	No blast hit	None	None
OTU_522	No blast hit	None	None
OTU_521	No blast hit	None	None
OTU_520	No blast hit	None	None
OTU_527	No blast hit	None	None
OTU_526	Eukaryota;Amoebozoa;Lobosa;Tubulinea;Nolandida;Nolandellidae;Nolandella;Nolandella_sp.;	1e-135	GU320609.1.1054_U
OTU_525	No blast hit	None	None
OTU_524	No blast hit	None	None
OTU_529	No blast hit	None	None
OTU_528	No blast hit	None	None
OTU_4902	No blast hit	None	None
OTU_4903	Eukaryota;Amoebozoa;Lobosa;Tubulinea;Nolandida;Nolandellidae;Nolandella;Nolandella_sp.;	1e-98	AB505543.1.1767_U
OTU_2399	Eukaryota;Opisthokonta;Fungi;Ascomycota;Pezizomycotina;Lecanoromycetes;Parmelia;Parmelia_saxatilis;	2e-63	KJ766757.1.2486_U
OTU_3100	Eukaryota;Rhizaria;Cercozoa;Endomyxa;Reticulosida;Filoretidae;Filoreta;Filoreta_sp.;	4e-93	DQ504354.1.1974_U
OTU_4904	Eukaryota;Alveolata;Alveolata_X;Alveolata_XX;Alveolata_XXX;Alveolata_XXXX;Alveolata_XXXXX;Alveolata_XXXXX_sp.;	1e-09	GU824401.1.1369_U
OTU_5072	Eukaryota;Opisthokonta;Metazoa;Urochordata;Urochordata_X;Ascidiacea;Molgula;Molgula_occidentalis;	5e-132	L12428.1.981_U
OTU_2398	Eukaryota;Excavata;Discoba;Euglenozoa;Kinetoplastida;Prokinetoplastidae;Prokinetoplastidae_X;Prokinetoplastidae_X_sp.;	7e-54	AF530521.1.1912_U
OTU_3827	Eukaryota;Amoebozoa;Lobosa;Tubulinea;Leptomyxida;Rhizamoeba-saxonica-lineage;Rhizamoeba;Rhizamoeba_saxonica;	6e-141	EU719197.1.1899_U
OTU_4277	Eukaryota;Alveolata;Apicomplexa;Apicomplexa_X;Piroplasmida;Theileria-group;Theileria;Theileria_sp.;	1e-71	KF597078.1.1666_U
OTU_4535	Eukaryota;Rhizaria;Cercozoa;Endomyxa;Reticulosida;Filoretidae;Filoreta;Filoreta_sp.;	6e-95	DQ504354.1.1974_U
OTU_4534	Eukaryota;Alveolata;Dinoflagellata;Dinophyceae;Suessiales;Suessiaceae;Biecheleria;Biecheleria_tirezensis;	3e-139	KF463288.1.1760_U
OTU_3338	Eukaryota;Excavata;Discoba;Euglenozoa;Kinetoplastida;Prokinetoplastidae;Prokinetoplastidae_X;Prokinetoplastidae_X_sp.;	3e-62	AF530521.1.1912_U
OTU_3339	Eukaryota;Rhizaria;Foraminifera;Monothalamids;Monothalamids_X;Monothalamids_XX;Saccamminidae_X;Saccamminidae_X_sp.;	8e-79	JN003664.1.940_U
OTU_4531	Eukaryota;Amoebozoa;Lobosa;Discosea-Flabellinia;Dactylopodida;Paramoebidae;Paramoeba;Paramoeba_invadens;	3e-87	KC790387.1.2120_U
OTU_4530	Eukaryota;Excavata;Discoba;Euglenozoa;Kinetoplastida;Neobodonid;Neobodo;Neobodo_designis;	1e-120	AY753966.1.2117_U
OTU_4825	Eukaryota;Rhizaria;Cercozoa;Filosa-Thecofilosea;Cryomonadida;Protaspa-lineage;Protaspa-lineage_X;Protaspa-lineage_X_sp.;	2e-143	KC488582.1.1717_U
OTU_2880	Eukaryota;Rhizaria;Cercozoa;Endomyxa-Ascetosporea;Paradinida;Paradinidae;Paradinium;Paradinium_poucheti;	2e-94	EU189029.1.2030_U
OTU_3332	Eukaryota;Alveolata;Dinoflagellata;Dinophyceae;Suessiales;Suessiales_X;Suessiales_XX;Suessiales_XX_sp.;	4e-74	FN690265.1.1693_U
OTU_3333	Eukaryota;Rhizaria;Foraminifera;Monothalamids;Monothalamids_X;Monothalamids_XX;Saccamminidae_X;Saccamminidae_X_sp.;	3e-97	JN003664.1.940_U
OTU_3330	Eukaryota;Stramenopiles;Stramenopiles_X;Labyrinthulea;Labyrinthulales;Labyrinthulaceae;Labyrinthulaceae_X;Labyrinthulaceae_X_sp.;	9e-91	FJ800607.1.1392_U
OTU_3331	Eukaryota;Rhizaria;Cercozoa;Endomyxa;Reticulosida;Filoretidae;Filoreta;Filoreta_sp.;	6e-89	DQ504354.1.1974_U
OTU_3336	Eukaryota;Rhizaria;Foraminifera;Monothalamids;Monothalamids_X;Monothalamids_XX;Hippocrepinella;Hippocrepinella_sp.;	9e-122	AJ307764.1.928_U
OTU_3337	Eukaryota;Excavata;Discoba;Euglenozoa;Kinetoplastida;Bodonidae;Bodo;Bodo_saltans;	2e-103	AY490229.1.2120_U
OTU_3334	Eukaryota;Rhizaria;Foraminifera;Globothalamea;Rotaliida;Pseudoparrellidae;Epistominella;Epistominella_arctica;	9e-147	FJ185793.1.1012_U
OTU_3335	Eukaryota;Amoebozoa;Lobosa;Tubulinea;Arcellinida;Arcellinida_X;Cryptodifflugia;Cryptodifflugia_operculata;	4e-62	JF694280.1.1946_U
OTU_58	Eukaryota;Rhizaria;Cercozoa;Endomyxa;Reticulosida;Filoretidae;Filoreta;Filoreta_sp.;	1e-93	DQ504354.1.1974_U
OTU_59	Eukaryota;Rhizaria;Cercozoa;Endomyxa;Reticulosida;Filoretidae;Filoreta;Filoreta_sp.;	1e-93	DQ504354.1.1974_U
OTU_2791	Eukaryota;Rhizaria;Cercozoa;Endomyxa;Endomyxa_X;Endo4-lineage;Endo4-lineage_X;Endo4-lineage_X_sp.;	2e-85	GU822711.1.1406_U
OTU_2790	Eukaryota;Excavata;Discoba;Euglenozoa;Diplonemea;Diplonemea_X;Diplonemea_XX;Diplonemea_XX_sp.;	6e-147	EU635637.1.1198_U
OTU_2797	Eukaryota;Excavata;Discoba;Euglenozoa;Euglenida;Petalomonadales;Notosolenus;Notosolenus_ostium;	1e-67	KC990930.1.2052_U
OTU_2796	Eukaryota;Excavata;Discoba;Euglenozoa;Diplonemea;Diplonemea_X;Diplonemea_XX;Diplonemea_XX_sp.;	8e-165	EU635652.1.1200_U
OTU_2795	Eukaryota;Archaeplastida;Chlorophyta;Prasinococcales;Prasinococcales_X;Prasinococcales-Clade-B;Prasinoderma;Prasinoderma_coloniale;	3e-87	U40920.1.1796_U
OTU_2794	Eukaryota;Rhizaria;Foraminifera;Monothalamids;Monothalamids_X;Monothalamids_XX;Monothalamids_XXX;Monothalamids_XXX_sp.;	2e-101	AJ514846.1.1065_U
OTU_50	Eukaryota;Opisthokonta;Fungi;Ascomycota;Pezizomycotina;Eurotiomycetes;Penicillium;Penicillium_purpurogenum;	8e-54	AF245259.1.1800_U
OTU_51	Eukaryota;Opisthokonta;Fungi;Ascomycota;Pezizomycotina;Dothideomycetes;Phoma;Phoma_sp.;	1e-141	KJ467775.1.1640_U
OTU_52	Eukaryota;Stramenopiles;Stramenopiles_X;Labyrinthulea;Labyrinthulales;Labyrinthulaceae;Oblongichytrium;Oblongichytrium_sp.;	1e-138	DQ367048.1.1757_U
OTU_53	Eukaryota;Rhizaria;Cercozoa;Endomyxa;Reticulosida;Filoretidae;Filoreta;Filoreta_sp.;	1e-93	DQ504354.1.1974_U
OTU_54	Eukaryota;Rhizaria;Cercozoa;Endomyxa;Reticulosida;Filoretidae;Filoreta;Filoreta_sp.;	1e-93	DQ504354.1.1974_U
OTU_55	Eukaryota;Excavata;Discoba;Euglenozoa;Kinetoplastida;Eubodonid;Eubodonid_X;Eubodonid_X_sp.;	4e-139	AY753981.1.2133_U
OTU_56	Eukaryota;Rhizaria;Cercozoa;Endomyxa;Reticulosida;Filoretidae;Filoreta;Filoreta_sp.;	1e-93	DQ504354.1.1974_U
OTU_57	Eukaryota;Opisthokonta;Fungi;Basidiomycota;Agaricomycotina;Agaricomycetes;Agaricomycetes_X;Agaricomycetes_X_sp.;	4e-71	EF024776.1.1853_U
OTU_1792	Eukaryota;Opisthokonta;Fungi;Basidiomycota;Agaricomycotina;Agaricomycetes;Agaricomycetes_X;Agaricomycetes_X_sp.;	9e-134	EF024776.1.1853_U
OTU_1793	Eukaryota;Opisthokonta;Fungi;Basidiomycota;Agaricomycotina;Agaricomycetes;Agaricomycetes_X;Agaricomycetes_X_sp.;	9e-134	EF024776.1.1853_U
OTU_1790	Eukaryota;Rhizaria;Cercozoa;Endomyxa;Endomyxa_X;Endo4-lineage;Endo4-lineage_X;Endo4-lineage_X_sp.;	2e-88	GU822711.1.1406_U
OTU_1791	Eukaryota;Opisthokonta;Metazoa;Cnidaria;Cnidaria_X;Anthozoa;Leioptilus;Leioptilus_fimbriatus;	1e-65	Z92903.1.1799_U
OTU_1796	Eukaryota;Rhizaria;Cercozoa;Endomyxa;Endomyxa_X;Endo4-lineage;Endo4-lineage_X;Endo4-lineage_X_sp.;	3e-87	GU822711.1.1406_U
OTU_1797	Eukaryota;Stramenopiles;Ochrophyta;Bacillariophyta;Bacillariophyta_X;Polar-centric-Mediophyceae;Chaetoceros;Chaetoceros_sp.;	1e-86	KJ760687.1.1798_U
OTU_1794	Eukaryota;Opisthokonta;Fungi;Basidiomycota;Agaricomycotina;Agaricomycetes;Agaricomycetes_X;Agaricomycetes_X_sp.;	4e-133	EF024776.1.1853_U
OTU_1795	Eukaryota;Excavata;Discoba;Euglenozoa;Diplonemea;Diplonemea_X;Rhynchopus;Rhynchopus_sp.;	1e-117	AY490209.1.1995_U
OTU_3585	Eukaryota;Rhizaria;Cercozoa;Endomyxa;Endomyxa_X;Endo4-lineage;Endo4-lineage_X;Endo4-lineage_X_sp.;	7e-85	GU822711.1.1406_U
OTU_1798	Eukaryota;Amoebozoa;Lobosa;Tubulinea;Nolandida;Nolandellidae;Nolandellidae_X;Nolandellidae_X_sp.;	7e-91	AY821961.1.1519_U
OTU_1799	Eukaryota;Opisthokonta;Fungi;Basidiomycota;Agaricomycotina;Agaricomycetes;Agaricomycetes_X;Agaricomycetes_X_sp.;	1e-136	EF024776.1.1853_U
OTU_3448	Eukaryota;Excavata;Discoba;Euglenozoa;Kinetoplastida;Neobodonid;Neobodonid_X;Neobodonid_X_sp.;	1e-123	AF174380.1.2076_U
OTU_3449	Eukaryota;Amoebozoa;Lobosa;Discosea-Flabellinia;Dactylopodida;Paramoebidae;Neoparamoeba;Neoparamoeba_pemaquidensis;	3e-177	AY714363.1.2103_U
OTU_3584	Eukaryota;Excavata;Discoba;Euglenozoa;Kinetoplastida;Eubodonid;Eubodonid_X;Eubodonid_X_sp.;	9e-140	AY753981.1.2133_U
OTU_181	Eukaryota;Rhizaria;Foraminifera;Globothalamea;Rotaliida;Chilostomellacea;Chilostomella;Chilostomella_ovoidea;	2e-67	AY641479.1.1145_U
OTU_1551	Eukaryota;Rhizaria;Cercozoa;Endomyxa;Endomyxa_X;Endo4-lineage;Endo4-lineage_X;Endo4-lineage_X_sp.;	3e-87	GU822711.1.1406_U
OTU_183	Eukaryota;Excavata;Discoba;Euglenozoa;Kinetoplastida;Eubodonid;Eubodonid_X;Eubodonid_X_sp.;	1e-138	AY753981.1.2133_U
OTU_1553	Eukaryota;Excavata;Discoba;Euglenozoa;Kinetoplastida;Neobodonid;Rhynchomonas;Rhynchomonas_nasuta;	2e-144	AY425025.1.2176_U
OTU_185	Eukaryota;Excavata;Discoba;Euglenozoa;Kinetoplastida;Neobodonid;Rhynchomonas;Rhynchomonas_nasuta;	7e-150	AY425025.1.2176_U
OTU_184	Eukaryota;Excavata;Discoba;Euglenozoa;Kinetoplastida;Neobodonid;Rhynchomonas;Rhynchomonas_nasuta;	4e-151	AY425025.1.2176_U
OTU_639	Eukaryota;Amoebozoa;Lobosa;Tubulinea;Arcellinida;Arcellinida_X;Cryptodifflugia;Cryptodifflugia_operculata;	9e-60	JF694280.1.1946_U
OTU_638	Eukaryota;Stramenopiles;Stramenopiles_X;MAST;MAST-12;MAST-12A;MAST-12A_X;MAST-12A_X_sp.;	6e-147	JQ222924.1.1664_U
OTU_637	Eukaryota;Rhizaria;Cercozoa;Filosa-Thecofilosea;Cryomonadida;Protaspa-lineage;Protaspa-lineage_X;Protaspa-lineage_X_sp.;	2e-146	KC488582.1.1717_U
OTU_636	No blast hit	None	None
OTU_635	Eukaryota;Amoebozoa;Lobosa;Tubulinea;Echinamoebida;Echinamoebidae;Echinamoeba;Echinamoeba_sp.;	7e-85	GU290114.1.1827_U
OTU_634	Eukaryota;Amoebozoa;Lobosa;Tubulinea;Echinamoebida;Echinamoebidae;Echinamoeba;Echinamoeba_sp.;	1e-83	GU290114.1.1827_U
OTU_633	No blast hit	None	None
OTU_632	Eukaryota;Amoebozoa;Lobosa;Tubulinea;Echinamoebida;Echinamoebidae;Echinamoeba;Echinamoeba_sp.;	1e-83	GU290114.1.1827_U
OTU_631	Eukaryota;Amoebozoa;Lobosa;Tubulinea;Echinamoebida;Echinamoebidae;Echinamoeba;Echinamoeba_sp.;	1e-83	GU290114.1.1827_U
OTU_630	Eukaryota;Rhizaria;Cercozoa;Endomyxa;Reticulosida;Filoretidae;Filoreta;Filoreta_sp.;	3e-91	DQ504354.1.1974_U
OTU_4654	No blast hit	None	None
OTU_163	Eukaryota;Excavata;Discoba;Euglenozoa;Kinetoplastida;Eubodonid;Eubodonid_X;Eubodonid_X_sp.;	4e-139	AY753981.1.2133_U
OTU_95	Eukaryota;Rhizaria;Cercozoa;Endomyxa;Reticulosida;Filoretidae;Filoreta;Filoreta_sp.;	1e-93	DQ504354.1.1974_U
OTU_4221	Eukaryota;Excavata;Discoba;Euglenozoa;Diplonemea;Diplonemea_X;Diplonemea_XX;Diplonemea_XX_sp.;	1e-163	KJ762671.1.2064_U
OTU_4220	Eukaryota;Excavata;Discoba;Euglenozoa;Diplonemea;Diplonemea_X;Diplonemea_XX;Diplonemea_XX_sp.;	1e-160	KJ762671.1.2064_U
OTU_4223	Eukaryota;Opisthokonta;Metazoa;Nematoda;Enoplea;Enoplea_X;Enoplea_XX;Enoplea_XX_sp.;	1e-12	AY763129.1.1290_U
OTU_4222	Eukaryota;Rhizaria;Cercozoa;Endomyxa;Vampyrellida;Sey055-lineage;Sey055-lineage_X;Sey055-lineage_X_sp.;	6e-70	AY605200.1.806_U
OTU_4225	Eukaryota;Excavata;Discoba;Euglenozoa;Diplonemea;Diplonemea_X;Diplonemea_XX;Diplonemea_XX_sp.;	1e-172	EU635637.1.1198_U
OTU_96	Eukaryota;Rhizaria;Cercozoa;Endomyxa;Reticulosida;Filoretidae;Filoreta;Filoreta_sp.;	1e-93	DQ504354.1.1974_U
OTU_2136	Eukaryota;Alveolata;Apicomplexa;Apicomplexa_X;Gregarines;Cephaloidophoroidea;Cephaloidophoroidea_X;Cephaloidophoroidea_X_sp.;	8e-137	KJ761946.1.1622_U
OTU_4226	Eukaryota;Excavata;Discoba;Euglenozoa;Diplonemea;Diplonemea_X;Diplonemea_XX;Diplonemea_XX_sp.;	1e-154	HQ869167.1.1072_U
OTU_3360	Eukaryota;Amoebozoa;Lobosa;Discosea-Flabellinia;Dactylopodida;Paramoebidae;Pseudoparamoeba;Pseudoparamoeba_sp.;	5e-123	AY183891.1.1977_U
OTU_97	Eukaryota;Opisthokonta;Fungi;Basidiomycota;Agaricomycotina;Agaricomycetes;Agaricomycetes_X;Agaricomycetes_X_sp.;	4e-71	EF024776.1.1853_U
OTU_3208	Eukaryota;Opisthokonta;Metazoa;Nematoda;Chromadorea;Chromadorea_X;Monhystera;Monhystera_stagnalis;	7e-64	KJ636259.1.1692_U
OTU_3209	Eukaryota;Rhizaria;Cercozoa;Endomyxa;Reticulosida;Filoretidae;Filoreta;Filoreta_sp.;	1e-99	DQ504354.1.1974_U
OTU_3206	Eukaryota;Rhizaria;Cercozoa;Endomyxa;Reticulosida;Filoretidae;Filoreta;Filoreta_sp.;	4e-87	DQ504354.1.1974_U
OTU_167	Eukaryota;Excavata;Discoba;Euglenozoa;Kinetoplastida;Eubodonid;Eubodonid_X;Eubodonid_X_sp.;	1e-138	AY753981.1.2133_U
OTU_3204	Eukaryota;Excavata;Discoba;Euglenozoa;Diplonemea;Diplonemea_X;Diplonemea_XX;Diplonemea_XX_sp.;	2e-104	HQ866356.1.1092_U
OTU_3205	Eukaryota;Rhizaria;Cercozoa;Endomyxa;Reticulosida;Filoretidae;Filoreta;Filoreta_sp.;	6e-98	DQ504354.1.1974_U
OTU_3202	Eukaryota;Rhizaria;Cercozoa;Endomyxa;Endomyxa_X;Endo4-lineage;Endo4-lineage_X;Endo4-lineage_X_sp.;	1e-77	GU822711.1.1406_U
OTU_3203	Eukaryota;Rhizaria;Foraminifera;Foraminifera_X;Foraminifera_XX;Foraminifera_XXX;Allogromida;Allogromida_sp.;	1e-47	EU213260.1.917_U
OTU_3200	Eukaryota;Archaeplastida;Rhodophyta;Porphyridiophyceae;Porphyridiales;Porphyridiales_X;Porphyridiales_XX;Porphyridiales_XX_sp.;	1e-52	KF791557.1.1726_U
OTU_166	Eukaryota;Excavata;Discoba;Euglenozoa;Kinetoplastida;Eubodonid;Eubodonid_X;Eubodonid_X_sp.;	2e-140	AY753981.1.2133_U
OTU_4001	Eukaryota;Rhizaria;Cercozoa;Endomyxa;Reticulosida;Filoretidae;Filoreta;Filoreta_sp.;	1e-96	DQ504354.1.1974_U
OTU_4000	Eukaryota;Stramenopiles;Stramenopiles_X;Labyrinthulea;Labyrinthulales;Labyrinthulaceae;Labyrinthulaceae_X;Labyrinthulaceae_X_sp.;	5e-89	FJ800607.1.1392_U
OTU_2653	Eukaryota;Excavata;Discoba;Euglenozoa;Kinetoplastida;Prokinetoplastidae;Prokinetoplastidae_X;Prokinetoplastidae_X_sp.;	6e-113	AF530521.1.1912_U
OTU_4002	Eukaryota;Opisthokonta;Fungi;Ascomycota;Pezizomycotina;Eurotiomycetes;Monascus;Monascus_sp.;	2e-57	KJ747401.1.1682_U
OTU_4005	Eukaryota;Excavata;Discoba;Euglenozoa;Kinetoplastida;Eubodonid;Eubodonid_X;Eubodonid_X_sp.;	9e-140	AY753981.1.2133_U
OTU_165	Eukaryota;Excavata;Discoba;Euglenozoa;Kinetoplastida;Eubodonid;Eubodonid_X;Eubodonid_X_sp.;	1e-138	AY753981.1.2133_U
OTU_2979	Eukaryota;Excavata;Discoba;Euglenozoa;Kinetoplastida;Neobodonid;Neobodo;Neobodo_designis;	5e-157	JN542574.1.2136_U
OTU_2978	Eukaryota;Excavata;Discoba;Euglenozoa;Euglenida;Euglenales;Phacus;Phacus_helikoides;	7e-08	HQ287924.1.2620_U
OTU_2977	Eukaryota;Amoebozoa;Lobosa;Tubulinea;Euamoebida;LOS7N/I-lineage;Ptolemeba;Ptolemeba_bulliensis;	1e-73	KJ542108.1.1927_U
OTU_2976	Eukaryota;Excavata;Discoba;Euglenozoa;Kinetoplastida;Prokinetoplastidae;Prokinetoplastidae_X;Prokinetoplastidae_X_sp.;	3e-62	AF530521.1.1912_U
OTU_2975	Eukaryota;Rhizaria;Cercozoa;Endomyxa-Ascetosporea;Paradinida;Paradinidae;Paradinium;Paradinium_poucheti;	5e-80	EU189029.1.2030_U
OTU_164	Eukaryota;Excavata;Discoba;Euglenozoa;Kinetoplastida;Eubodonid;Eubodonid_X;Eubodonid_X_sp.;	1e-138	AY753981.1.2133_U
OTU_2973	Eukaryota;Stramenopiles;Stramenopiles_X;Labyrinthulea;Labyrinthulales;Labyrinthulaceae;Labyrinthulaceae_X;Labyrinthulaceae_X_sp.;	2e-85	HQ867171.1.883_U
OTU_2972	Eukaryota;Stramenopiles;Ochrophyta;Bacillariophyta;Bacillariophyta_X;Polar-centric-Mediophyceae;Chaetoceros;Chaetoceros_sp.;	9e-85	KJ760687.1.1798_U
OTU_2971	Eukaryota;Rhizaria;Foraminifera;Tubothalamea;Miliolida;Hauerinidae;Siphonaperta;Siphonaperta_sp.;	5e-124	FR839765.1.1226_U
OTU_2970	Eukaryota;Rhizaria;Cercozoa;Endomyxa;Reticulosida;Filoretidae;Filoreta;Filoreta_sp.;	1e-93	DQ504354.1.1974_U
OTU_989	Eukaryota;Excavata;Discoba;Euglenozoa;Kinetoplastida;Eubodonid;Eubodonid_X;Eubodonid_X_sp.;	2e-140	AY753981.1.2133_U
OTU_988	Eukaryota;Excavata;Discoba;Euglenozoa;Kinetoplastida;Eubodonid;Eubodonid_X;Eubodonid_X_sp.;	4e-142	AY753981.1.2133_U
OTU_459	Eukaryota;Alveolata;Ciliophora;Litostomatea;Trichostomatia;Isotrichidae;Isotricha;Isotricha_sp.;	2e-66	KF893617.1.1307_U
OTU_458	Eukaryota;Amoebozoa;Lobosa;Tubulinea;Nolandida;Nolandellidae;Nolandella;Nolandella_sp.;	2e-134	GU320609.1.1054_U
OTU_3377	Eukaryota;Excavata;Discoba;Euglenozoa;Kinetoplastida;Neobodonid;Rhynchomonas;Rhynchomonas_nasuta;	1e-160	DQ207595.1.2132_U
OTU_453	Eukaryota;Stramenopiles;Ochrophyta;Bacillariophyta;Bacillariophyta_X;Polar-centric-Mediophyceae;Chaetoceros;Chaetoceros_setoense;	2e-146	AB847418.1.1763_U
OTU_452	Eukaryota;Alveolata;Apicomplexa;Apicomplexa_X;Gregarines;Cephaloidophoroidea;Cephaloidophoroidea_X;Cephaloidophoroidea_X_sp.;	5e-141	JQ004804.1.1591_U
OTU_983	Eukaryota;Excavata;Discoba;Euglenozoa;Kinetoplastida;Eubodonid;Eubodonid_X;Eubodonid_X_sp.;	6e-141	AY753981.1.2133_U
OTU_982	Eukaryota;Excavata;Discoba;Euglenozoa;Kinetoplastida;Eubodonid;Eubodonid_X;Eubodonid_X_sp.;	1e-142	AY753981.1.2133_U
OTU_457	Eukaryota;Amoebozoa;Lobosa;Tubulinea;Nolandida;Nolandellidae;Nolandella;Nolandella_sp.;	1e-135	GU320609.1.1054_U
OTU_456	Eukaryota;Alveolata;Apicomplexa;Apicomplexa_X;Gregarines;Cephaloidophoroidea;Cephaloidophoroidea_X;Cephaloidophoroidea_X_sp.;	3e-142	AB275067.1.1563_U
OTU_455	Eukaryota;Alveolata;Apicomplexa;Apicomplexa_X;Gregarines;Cephaloidophoroidea;Cephaloidophoroidea_X;Cephaloidophoroidea_X_sp.;	1e-138	KJ762499.1.1615_U
OTU_454	No blast hit	None	None
OTU_4802	No blast hit	None	None
OTU_3375	Eukaryota;Excavata;Discoba;Euglenozoa;Kinetoplastida;Neobodonid;Rhynchomonas;Rhynchomonas_nasuta;	2e-159	DQ207595.1.2132_U
OTU_5085	Eukaryota;Opisthokonta;Fungi;Cryptomycota;Cryptomycotina;Cryptomycotina_X;Cryptomycotina_XX;Cryptomycotina_XX_sp.;	7e-134	DQ244011.1.1782_U
OTU_3372	Eukaryota;Amoebozoa;Conosa;Variosea;Variosea_X;Mariager-Fjord-lineage;Mariager-Fjord-lineage_X;Mariager-Fjord-lineage_X_sp.;	1e-136	DQ103816.1.1654_U
OTU_3362	Eukaryota;Excavata;Discoba;Euglenozoa;Kinetoplastida;Prokinetoplastidae;Prokinetoplastidae_X;Prokinetoplastidae_X_sp.;	4e-31	AF530521.1.1912_U
OTU_4684	Eukaryota;Stramenopiles;Stramenopiles_X;MAST;MAST-12;MAST-12A;MAST-12A_X;MAST-12A_X_sp.;	1e-132	FJ775650.1.933_U
OTU_3373	Eukaryota;Amoebozoa;Conosa;Variosea;Variosea_X;Mariager-Fjord-lineage;Mariager-Fjord-lineage_X;Mariager-Fjord-lineage_X_sp.;	0.0	DQ103790.1.1656_U
OTU_3785	Eukaryota;Rhizaria;Cercozoa;Filosa-Thecofilosea;Ebriida;TAGIRI1-lineage;TAGIRI1-lineage_X;TAGIRI1-lineage_X_sp.;	1e-141	AB275096.1.1725_U
OTU_4649	Eukaryota;Opisthokonta;Metazoa;Urochordata;Urochordata_X;Ascidiacea;Molgula;Molgula_complanata;	4e-120	L12422.1.1805_U
OTU_3481	Eukaryota;Opisthokonta;Metazoa;Arthropoda;Chelicerata;Arachnida;Lucetia;Lucetia_distincta;	2e-14	KF929097.1.1723_U
OTU_4319	Eukaryota;Excavata;Discoba;Euglenozoa;Kinetoplastida;Neobodonid;Rhynchobodo;Rhynchobodo_sp.;	4e-142	DQ207594.1.2137_U
OTU_3279	Eukaryota;Rhizaria;Cercozoa;Endomyxa-Ascetosporea;Paradinida;Paradinida_X;Paradinida_XX;Paradinida_XX_sp.;	7e-98	AY449715.1.2072_U
OTU_2931	Eukaryota;Excavata;Discoba;Euglenozoa;Symbiontida;Symbiontida_X;Symbiontida_XX;Symbiontida_XX_sp.;	5e-18	HQ867181.1.1098_U
OTU_4315	Eukaryota;Excavata;Discoba;Euglenozoa;Kinetoplastida;Neobodonid;Neobodo;Neobodo_designis;	1e-148	JN542574.1.2136_U
OTU_4314	Eukaryota;Excavata;Discoba;Euglenozoa;Kinetoplastida;Parabodonid;Parabodo;Parabodo_caudatus;	5e-163	AY490215.1.2023_U
OTU_4317	Eukaryota;Rhizaria;Cercozoa;Endomyxa;Endomyxa_X;Endo4-lineage;Endo4-lineage_X;Endo4-lineage_X_sp.;	2e-85	GU822711.1.1406_U
OTU_3278	Eukaryota;Rhizaria;Cercozoa;Endomyxa-Ascetosporea;Paradinida;Paradinida_X;Paradinida_XX;Paradinida_XX_sp.;	3e-91	AY449715.1.2072_U
OTU_4311	Eukaryota;Rhizaria;Cercozoa;Endomyxa;Endomyxa_X;Endo4-lineage;Endo4-lineage_X;Endo4-lineage_X_sp.;	9e-88	GU822711.1.1406_U
OTU_4646	Eukaryota;Stramenopiles;Stramenopiles_X;MAST;MAST-12;MAST-12A;MAST-12A_X;MAST-12A_X_sp.;	1e-144	JQ222924.1.1664_U
OTU_4313	Eukaryota;Excavata;Discoba;Euglenozoa;Kinetoplastida;Prokinetoplastidae;Prokinetoplastidae_X;Prokinetoplastidae_X_sp.;	4e-108	AF530521.1.1912_U
OTU_4312	Eukaryota;Excavata;Discoba;Euglenozoa;Kinetoplastida;Neobodonid;Neobodo;Neobodo_designis;	1e-148	JN542574.1.2136_U
OTU_4298	Eukaryota;Archaeplastida;Rhodophyta;Porphyridiophyceae;Porphyridiales;Porphyridiales_X;Porphyridiales_XX;Porphyridiales_XX_sp.;	7e-51	KF791557.1.1726_U
OTU_4462	Eukaryota;Opisthokonta;Metazoa;Arthropoda;Hexapoda;Insecta;Liposcelidae;Liposcelidae_sp.;	2e-150	AY900135.1.1947_U
OTU_4299	Eukaryota;Excavata;Discoba;Euglenozoa;Kinetoplastida;Neobodonid;Neobodonid_X;Neobodonid_X_sp.;	4e-154	AF530518.1.2120_U
OTU_3365	Eukaryota;Excavata;Discoba;Euglenozoa;Kinetoplastida;Neobodonid;Rhynchomonas;Rhynchomonas_nasuta;	3e-158	DQ207595.1.2132_U
OTU_3941	Eukaryota;Excavata;Discoba;Euglenozoa;Kinetoplastida;Eubodonid;Eubodonid_X;Eubodonid_X_sp.;	4e-139	AY753981.1.2133_U
OTU_1178	Eukaryota;Excavata;Discoba;Euglenozoa;Kinetoplastida;Neobodonid;Rhynchomonas;Rhynchomonas_nasuta;	4e-148	AY425025.1.2176_U
OTU_1179	Eukaryota;Excavata;Discoba;Euglenozoa;Kinetoplastida;Neobodonid;Rhynchomonas;Rhynchomonas_nasuta;	1e-148	AY425025.1.2176_U
OTU_3023	Eukaryota;Rhizaria;Cercozoa;Endomyxa;Reticulosida;Filoretidae;Filoreta;Filoreta_sp.;	2e-89	DQ504354.1.1974_U
OTU_1172	Eukaryota;Excavata;Discoba;Euglenozoa;Kinetoplastida;Neobodonid;Rhynchomonas;Rhynchomonas_nasuta;	3e-149	AY425025.1.2176_U
OTU_1173	Eukaryota;Excavata;Discoba;Euglenozoa;Kinetoplastida;Neobodonid;Rhynchomonas;Rhynchomonas_nasuta;	3e-149	AY425025.1.2176_U
OTU_1170	Eukaryota;Excavata;Discoba;Euglenozoa;Kinetoplastida;Neobodonid;Rhynchomonas;Rhynchomonas_nasuta;	1e-160	DQ207595.1.2132_U
OTU_1171	Eukaryota;Rhizaria;Foraminifera;Monothalamids;Monothalamids_X;Monothalamids_XX;Saccamminidae_X;Saccamminidae_X_sp.;	0.0	JN003664.1.940_U
OTU_1176	Eukaryota;Excavata;Discoba;Euglenozoa;Kinetoplastida;Neobodonid;Rhynchomonas;Rhynchomonas_nasuta;	2e-150	AY425025.1.2176_U
OTU_1177	Eukaryota;Excavata;Discoba;Euglenozoa;Kinetoplastida;Neobodonid;Rhynchomonas;Rhynchomonas_nasuta;	3e-158	DQ207595.1.2132_U
OTU_1174	Eukaryota;Excavata;Discoba;Euglenozoa;Kinetoplastida;Neobodonid;Rhynchomonas;Rhynchomonas_nasuta;	3e-149	AY425025.1.2176_U
OTU_1175	Eukaryota;Excavata;Discoba;Euglenozoa;Kinetoplastida;Neobodonid;Rhynchomonas;Rhynchomonas_nasuta;	5e-163	DQ207595.1.2132_U
OTU_857	Eukaryota;Excavata;Discoba;Euglenozoa;Kinetoplastida;Neobodonid;Rhynchomonas;Rhynchomonas_nasuta;	3e-161	DQ207595.1.2132_U
OTU_856	Eukaryota;Excavata;Discoba;Euglenozoa;Kinetoplastida;Eubodonid;Eubodonid_X;Eubodonid_X_sp.;	1e-138	AY753981.1.2133_U
OTU_855	Eukaryota;Excavata;Discoba;Euglenozoa;Kinetoplastida;Neobodonid;Rhynchomonas;Rhynchomonas_nasuta;	1e-160	DQ207595.1.2132_U
OTU_854	Eukaryota;Excavata;Discoba;Euglenozoa;Kinetoplastida;Eubodonid;Eubodonid_X;Eubodonid_X_sp.;	1e-138	AY753981.1.2133_U
OTU_853	Eukaryota;Excavata;Discoba;Euglenozoa;Kinetoplastida;Neobodonid;Rhynchomonas;Rhynchomonas_nasuta;	2e-165	DQ207595.1.2132_U
OTU_852	Eukaryota;Excavata;Discoba;Euglenozoa;Kinetoplastida;Neobodonid;Rhynchomonas;Rhynchomonas_nasuta;	1e-160	DQ207595.1.2132_U
OTU_851	Eukaryota;Excavata;Discoba;Euglenozoa;Kinetoplastida;Eubodonid;Eubodonid_X;Eubodonid_X_sp.;	4e-142	AY753981.1.2133_U
OTU_850	Eukaryota;Rhizaria;Foraminifera;Globothalamea;Rotaliida;Stainforthiidae;Stainforthia;Stainforthia_sp.;	0.0	AY934743.1.1031_U
OTU_1770	Eukaryota;Amoebozoa;Lobosa;Discosea-Flabellinia;Dactylopodida;Paramoebidae;Neoparamoeba;Neoparamoeba_sp.;	0.0	AB505544.1.1980_U
OTU_1771	Eukaryota;Amoebozoa;Lobosa;Discosea-Flabellinia;Dactylopodida;Paramoebidae;Neoparamoeba;Neoparamoeba_pemaquidensis;	9e-69	AF371972.1.2109_U
OTU_1772	Eukaryota;Rhizaria;Cercozoa;Endomyxa;Reticulosida;Filoretidae;Filoreta;Filoreta_sp.;	2e-98	DQ504354.1.1974_U
OTU_1698	Eukaryota;Rhizaria;Cercozoa;Endomyxa;Reticulosida;Filoretidae;Filoreta;Filoreta_sp.;	3e-97	DQ504354.1.1974_U
OTU_1774	Eukaryota;Opisthokonta;Fungi;Basidiomycota;Agaricomycotina;Agaricomycetes;Agaricomycetes_X;Agaricomycetes_X_sp.;	6e-135	EF024776.1.1853_U
OTU_1775	Eukaryota;Opisthokonta;Fungi;Basidiomycota;Agaricomycotina;Agaricomycetes;Agaricomycetes_X;Agaricomycetes_X_sp.;	9e-134	EF024776.1.1853_U
OTU_859	Eukaryota;Excavata;Discoba;Euglenozoa;Kinetoplastida;Eubodonid;Eubodonid_X;Eubodonid_X_sp.;	6e-141	AY753981.1.2133_U
OTU_1777	Eukaryota;Opisthokonta;Fungi;Basidiomycota;Agaricomycotina;Agaricomycetes;Agaricomycetes_X;Agaricomycetes_X_sp.;	8e-66	EF024776.1.1853_U
OTU_3400	Eukaryota;Amoebozoa;Conosa;Variosea;Variosea_X;Mariager-Fjord-lineage;Mariager-Fjord-lineage_X;Mariager-Fjord-lineage_X_sp.;	9e-134	DQ103816.1.1654_U
OTU_4655	Eukaryota;Stramenopiles;Stramenopiles_X;MAST;MAST-12;MAST-12A;MAST-12A_X;MAST-12A_X_sp.;	6e-147	JQ222924.1.1664_U
OTU_3401	Eukaryota;Amoebozoa;Lobosa;Discosea-Flabellinia;Dactylopodida;Paramoebidae;Neoparamoeba;Neoparamoeba_pemaquidensis;	0.0	AY193723.1.2061_U
OTU_468	Eukaryota;Amoebozoa;Lobosa;Discosea-Flabellinia;Dactylopodida;Paramoebidae;Neoparamoeba;Neoparamoeba_branchiphila;	2e-70	HQ132926.1.2090_U
OTU_4310	Eukaryota;Rhizaria;Cercozoa;Endomyxa;Reticulosida;Filoretidae;Filoreta;Filoreta_sp.;	1e-120	DQ504354.1.1974_U
OTU_469	Eukaryota;Rhizaria;Cercozoa;Endomyxa-Ascetosporea;Paradinida;Paradinida_X;Paradinida_XX;Paradinida_XX_sp.;	4e-93	AY449715.1.2072_U
OTU_3367	Eukaryota;Excavata;Discoba;Euglenozoa;Kinetoplastida;Neobodonid;Rhynchomonas;Rhynchomonas_nasuta;	7e-159	DQ207595.1.2132_U
OTU_3404	Eukaryota;Excavata;Discoba;Euglenozoa;Kinetoplastida;Bodonidae;Bodonidae_X;Bodonidae_X_sp.;	4e-111	AY490219.1.2109_U
OTU_2264	Eukaryota;Rhizaria;Foraminifera;Globothalamea;Rotaliida;Pseudoparrellidae;Epistominella;Epistominella_exigua;	7e-163	FJ185797.1.933_U
OTU_5004	Eukaryota;Excavata;Discoba;Euglenozoa;Diplonemea;Diplonemea_X;Diplonemea_XX;Diplonemea_XX_sp.;	5e-89	KJ762566.1.2059_U
OTU_3405	Eukaryota;Rhizaria;Foraminifera;Globothalamea;Rotaliida;Rotaliida_X;Rotaliida_XX;Rotaliida_XX_sp.;	1e-65	JN003656.1.955_U
OTU_1015	Eukaryota;Rhizaria;Cercozoa;Endomyxa-Ascetosporea;Paradinida;Paradinidae;Paradinium;Paradinium_poucheti;	9e-88	EU189029.1.2030_U
OTU_1014	Eukaryota;Rhizaria;Cercozoa;Endomyxa;Endomyxa_X;Endo4-lineage;Endo4-lineage_X;Endo4-lineage_X_sp.;	2e-88	GU822711.1.1406_U
OTU_1017	Eukaryota;Opisthokonta;Fungi;Chytridiomycota;Chytridiomycotina;Chytridiomycetes;Chytridiomycetes_X;Chytridiomycetes_X_sp.;	4e-114	EF219013.1.1704_U
OTU_1016	Eukaryota;Excavata;Discoba;Euglenozoa;Kinetoplastida;Eubodonid;Eubodonid_X;Eubodonid_X_sp.;	6e-141	AY753981.1.2133_U
OTU_1011	Eukaryota;Excavata;Discoba;Euglenozoa;Kinetoplastida;Eubodonid;Eubodonid_X;Eubodonid_X_sp.;	6e-144	AY753981.1.2133_U
OTU_1010	Eukaryota;Excavata;Discoba;Euglenozoa;Kinetoplastida;Eubodonid;Eubodonid_X;Eubodonid_X_sp.;	9e-140	AY753981.1.2133_U
OTU_1013	Eukaryota;Excavata;Discoba;Euglenozoa;Kinetoplastida;Eubodonid;Eubodonid_X;Eubodonid_X_sp.;	1e-138	AY753981.1.2133_U
OTU_1012	Eukaryota;Excavata;Discoba;Euglenozoa;Kinetoplastida;Eubodonid;Eubodonid_X;Eubodonid_X_sp.;	1e-138	AY753981.1.2133_U
OTU_5064	Eukaryota;Alveolata;Dinoflagellata;Syndiniales;Dino-Group-I;Dino-Group-I_X;Dino-Group-I_XX;Dino-Group-I_XX_sp.;	5e-107	FJ000269.1.1388_U
OTU_5002	Eukaryota;Excavata;Discoba;Euglenozoa;Kinetoplastida;Neobodonid;Neobodonid_X;Neobodonid_X_sp.;	2e-168	AF530518.1.2120_U
OTU_5066	No blast hit	None	None
OTU_3407	Eukaryota;Excavata;Discoba;Euglenozoa;Diplonemea;Diplonemea_X;Diplonemea_XX;Diplonemea_XX_sp.;	2e-109	AB505540.1.1964_U
OTU_1019	Eukaryota;Excavata;Discoba;Euglenozoa;Kinetoplastida;Neobodonid;Rhynchomonas;Rhynchomonas_nasuta;	3e-164	DQ207595.1.2132_U
OTU_1018	Eukaryota;Excavata;Discoba;Euglenozoa;Kinetoplastida;Eubodonid;Eubodonid_X;Eubodonid_X_sp.;	4e-142	AY753981.1.2133_U
OTU_5062	Eukaryota;Stramenopiles;Stramenopiles_X;Labyrinthulea;Labyrinthulales;Labyrinthulaceae;Labyrinthulaceae_X;Labyrinthulaceae_X_sp.;	1e-144	AB275111.1.1803_U
OTU_5063	Eukaryota;Opisthokonta;Metazoa;Cnidaria;Cnidaria_X;Hydrozoa;Hydrozoa_X;Hydrozoa_X_sp.;	3e-142	FJ169747.1.928_U
OTU_2268	Eukaryota;Excavata;Discoba;Euglenozoa;Kinetoplastida;Prokinetoplastidae;Prokinetoplastidae_X;Prokinetoplastidae_X_sp.;	3e-62	AF530521.1.1912_U
OTU_3366	Eukaryota;Rhizaria;Foraminifera;Foraminifera_X;Foraminifera_XX;Foraminifera_XXX;Foraminifera_XXXX;Foraminifera_XXXX_sp.;	1e-74	EU213207.1.818_U
OTU_4763	No blast hit	None	None
OTU_266	Eukaryota;Rhizaria;Foraminifera;Globothalamea;Rotaliida;Nonionidae;Cibicidoides;Cibicidoides_wuellerstorfi;	0.0	AJ972560.1.988_U
OTU_3694	No blast hit	None	None
OTU_3369	Eukaryota;Amoebozoa;Conosa;Variosea;Variosea_X;Mariager-Fjord-lineage;Mariager-Fjord-lineage_X;Mariager-Fjord-lineage_X_sp.;	0.0	DQ103790.1.1656_U
OTU_4683	Eukaryota;Rhizaria;Cercozoa;Filosa-Thecofilosea;Cryomonadida;Protaspa-lineage;Protaspa-lineage_X;Protaspa-lineage_X_sp.;	1e-144	KC488582.1.1717_U
OTU_3482	Eukaryota;Excavata;Discoba;Euglenozoa;Diplonemea;Diplonemea_X;Diplonemea_XX;Diplonemea_XX_sp.;	5e-92	EU635682.1.1196_U
OTU_1309	Eukaryota;Opisthokonta;Fungi;Basidiomycota;Agaricomycotina;Agaricomycetes;Agaricomycetes_X;Agaricomycetes_X_sp.;	1e-71	EF024776.1.1853_U
OTU_1308	Eukaryota;Amoebozoa;Lobosa;Tubulinea;Nolandida;Nolandellidae;Nolandella;Nolandella_hibernica;	3e-99	JQ519510.1.1797_U
OTU_2488	Eukaryota;Rhizaria;Cercozoa;Endomyxa;Reticulosida;Filoretidae;Filoreta;Filoreta_sp.;	1e-86	DQ504354.1.1974_U
OTU_4761	Eukaryota;Opisthokonta;Metazoa;Mollusca;Mollusca_X;Mollusca_XX;Omalogyra;Omalogyra_fusca;	7e-08	FJ917217.1.1990_U
OTU_1301	Eukaryota;Rhizaria;Cercozoa;Endomyxa;Endomyxa_X;Endo4-lineage;Endo4-lineage_X;Endo4-lineage_X_sp.;	3e-87	GU822711.1.1406_U
OTU_1300	Eukaryota;Excavata;Discoba;Euglenozoa;Kinetoplastida;Neobodonid;Rhynchomonas;Rhynchomonas_nasuta;	5e-160	JN542571.1.2154_U
OTU_1303	Eukaryota;Opisthokonta;Fungi;Basidiomycota;Agaricomycotina;Agaricomycetes;Agaricomycetes_X;Agaricomycetes_X_sp.;	2e-73	EF024776.1.1853_U
OTU_1302	Eukaryota;Excavata;Discoba;Euglenozoa;Kinetoplastida;Neobodonid;Rhynchomonas;Rhynchomonas_nasuta;	3e-158	JN542571.1.2154_U
OTU_1305	Eukaryota;Opisthokonta;Fungi;Basidiomycota;Agaricomycotina;Agaricomycetes;Agaricomycetes_X;Agaricomycetes_X_sp.;	4e-71	EF024776.1.1853_U
OTU_1304	Eukaryota;Excavata;Discoba;Euglenozoa;Kinetoplastida;Neobodonid;Rhynchomonas;Rhynchomonas_nasuta;	3e-158	JN542571.1.2154_U
OTU_1307	Eukaryota;Opisthokonta;Fungi;Basidiomycota;Agaricomycotina;Agaricomycetes;Agaricomycetes_X;Agaricomycetes_X_sp.;	2e-73	EF024776.1.1853_U
OTU_1306	Eukaryota;Excavata;Discoba;Euglenozoa;Kinetoplastida;Neobodonid;Rhynchomonas;Rhynchomonas_nasuta;	3e-158	JN542571.1.2154_U
OTU_3934	Eukaryota;Excavata;Discoba;Euglenozoa;Euglenida;Petalomonadales;Notosolenus;Notosolenus_ostium;	2e-67	KC990930.1.2052_U
OTU_3935	Eukaryota;Excavata;Discoba;Euglenozoa;Kinetoplastida;Eubodonid;Eubodonid_X;Eubodonid_X_sp.;	9e-140	AY753981.1.2133_U
OTU_3936	Eukaryota;Amoebozoa;Lobosa;Tubulinea;Leptomyxida;Flabellulidae;Paraflabellula;Paraflabellula_hoguae;	5e-126	AF293899.1.1873_U
OTU_3937	Eukaryota;Amoebozoa;Lobosa;Tubulinea;Leptomyxida;Flabellulidae;Paraflabellula;Paraflabellula_hoguae;	3e-124	AF293899.1.1873_U
OTU_3930	Eukaryota;Excavata;Discoba;Euglenozoa;Euglenida;Petalomonadales;Notosolenus;Notosolenus_ostium;	1e-67	KC990930.1.2052_U
OTU_3931	Eukaryota;Excavata;Discoba;Euglenozoa;Kinetoplastida;Eubodonid;Eubodonid_X;Eubodonid_X_sp.;	1e-138	AY753981.1.2133_U
OTU_3932	Eukaryota;Excavata;Discoba;Euglenozoa;Kinetoplastida;Eubodonid;Eubodonid_X;Eubodonid_X_sp.;	9e-140	AY753981.1.2133_U
OTU_3933	Eukaryota;Amoebozoa;Lobosa;Tubulinea;Tubulinea_X;Tubulinea_XX;Tubulinea_XXX;Tubulinea_XXX_sp.;	2e-69	JQ782285.1.864_U
OTU_4591	Eukaryota;Opisthokonta;Metazoa;Arthropoda;Crustacea;Malacostraca;Eurydice;Eurydice_pulchra;	2e-33	AF255690.1.2993_U
OTU_3938	Eukaryota;Excavata;Discoba;Euglenozoa;Kinetoplastida;Eubodonid;Eubodonid_X;Eubodonid_X_sp.;	1e-138	AY753981.1.2133_U
OTU_3939	Eukaryota;Excavata;Discoba;Euglenozoa;Kinetoplastida;Eubodonid;Eubodonid_X;Eubodonid_X_sp.;	1e-138	AY753981.1.2133_U
OTU_2482	Eukaryota;Opisthokonta;Metazoa;Nematoda;Enoplea;Enoplea_X;Enoplea_XX;Enoplea_XX_sp.;	5e-12	AY763129.1.1290_U
OTU_4268	Eukaryota;Alveolata;Apicomplexa;Apicomplexa_X;Piroplasmida;Theileria-group;Theileria;Theileria_sp.;	1e-71	KF597078.1.1666_U
OTU_5030	Eukaryota;Excavata;Discoba;Euglenozoa;Kinetoplastida;Prokinetoplastidae;Prokinetoplastidae_X;Prokinetoplastidae_X_sp.;	7e-48	AF530521.1.1912_U
OTU_2389	Eukaryota;Opisthokonta;Metazoa;Nematoda;Enoplea;Enoplea_X;Halalaimus;Halalaimus_sp.;	1e-62	HM564547.1.1588_U
OTU_2689	Eukaryota;Opisthokonta;Metazoa;Nematoda;Chromadorea;Chromadorea_X;Geomonhystera;Geomonhystera_sp.;	2e-76	GQ503077.1.1688_U
OTU_4381	Eukaryota;Rhizaria;Cercozoa;Endomyxa-Ascetosporea;Paradinida;Paradinidae;Paradinium;Paradinium_poucheti;	2e-91	EU189029.1.2030_U
OTU_5177	Eukaryota;Alveolata;Dinoflagellata;Syndiniales;Dino-Group-II;Dino-Group-II-Clade-10-and-11;Dino-Group-II-Clade-10-and-11_X;Dino-Group-II-Clade-10-and-11_X_sp.;	2e-146	KJ763448.1.1798_U
OTU_3858	Eukaryota;Amoebozoa;Lobosa;Discosea-Flabellinia;Dactylopodida;Paramoebidae;Neoparamoeba;Neoparamoeba_pemaquidensis;	0.0	AY193723.1.2061_U
OTU_4048	Eukaryota;Rhizaria;Cercozoa;Endomyxa;Endomyxa_X;Endo4-lineage;Endo4-lineage_X;Endo4-lineage_X_sp.;	3e-87	GU822711.1.1406_U
OTU_3545	Eukaryota;Rhizaria;Foraminifera;Monothalamids;Monothalamids_X;Lagynidae;Nemogullmia;Nemogullmia_sp.;	3e-119	AJ307768.1.1097_U
OTU_4759	Eukaryota;Opisthokonta;Metazoa;Mollusca;Mollusca_X;Mollusca_XX;Omalogyra;Omalogyra_fusca;	7e-08	FJ917217.1.1990_U
OTU_4609	Eukaryota;Opisthokonta;Metazoa;Cnidaria;Cnidaria_X;Hydrozoa;Hydrozoa_X;Hydrozoa_X_sp.;	5e-141	FJ169747.1.928_U
OTU_4758	Eukaryota;Opisthokonta;Metazoa;Mollusca;Mollusca_X;Mollusca_XX;Omalogyra;Omalogyra_fusca;	7e-08	FJ917217.1.1990_U
OTU_3848	Eukaryota;Amoebozoa;Lobosa;Discosea-Flabellinia;Dactylopodida;Paramoebidae;Neoparamoeba;Neoparamoeba_aestuarina;	0.0	DQ229957.1.2098_U
OTU_3183	Eukaryota;Excavata;Discoba;Euglenozoa;Kinetoplastida;Eubodonid;Eubodonid_X;Eubodonid_X_sp.;	1e-138	AY753981.1.2133_U
OTU_4386	Eukaryota;Rhizaria;Cercozoa;Endomyxa-Ascetosporea;Paradinida;Paradinidae;Paradinium;Paradinium_poucheti;	1e-89	EU189029.1.2030_U
OTU_1949	Eukaryota;Excavata;Discoba;Euglenozoa;Euglenida;Petalomonadales;Notosolenus;Notosolenus_ostium;	1e-67	KC990930.1.2052_U
OTU_1948	Eukaryota;Excavata;Discoba;Euglenozoa;Kinetoplastida;Neobodonid;Neobodo;Neobodo_designis;	3e-158	JN542574.1.2136_U
OTU_1947	Eukaryota;Excavata;Discoba;Euglenozoa;Kinetoplastida;Neobodonid;Neobodo;Neobodo_designis;	3e-149	JN542574.1.2136_U
OTU_1946	Eukaryota;Opisthokonta;Fungi;Ascomycota;Pezizomycotina;Leotiomycetes;Zoellneria;Zoellneria_rosarum;	1e-52	KF661534.1.1416_U
OTU_1945	Eukaryota;Alveolata;Ciliophora;Spirotrichea;Choreotrichida;Strobilidiidae_I;Pelagostrobilidium;Pelagostrobilidium_sp.;	1e-89	JX188332.1.1721_U
OTU_1944	Eukaryota;Excavata;Discoba;Euglenozoa;Kinetoplastida;Neobodonid;Neobodo;Neobodo_designis;	2e-150	JN542574.1.2136_U
OTU_1943	Eukaryota;Excavata;Discoba;Euglenozoa;Kinetoplastida;Neobodonid;Neobodo;Neobodo_designis;	5e-157	JN542574.1.2136_U
OTU_1942	Eukaryota;Excavata;Discoba;Euglenozoa;Diplonemea;Diplonemea_X;Diplonemea_XX;Diplonemea_XX_sp.;	8e-91	HQ869117.1.1076_U
OTU_1941	Eukaryota;Excavata;Discoba;Euglenozoa;Diplonemea;Diplonemea_X;Diplonemea_XX;Diplonemea_XX_sp.;	3e-155	HQ869167.1.1072_U
OTU_1940	Eukaryota;Opisthokonta;Fungi;Basidiomycota;Agaricomycotina;Agaricomycetes;Agaricomycetes_X;Agaricomycetes_X_sp.;	2e-52	EF024776.1.1853_U
OTU_4945	Eukaryota;Excavata;Discoba;Euglenozoa;Kinetoplastida;Prokinetoplastidae;Perkinsiella-like;Perkinsiella-like_sp.;	7e-113	JN202437.1.1968_U
OTU_4756	Eukaryota;Opisthokonta;Metazoa;Mollusca;Mollusca_X;Mollusca_XX;Omalogyra;Omalogyra_fusca;	7e-08	FJ917217.1.1990_U
OTU_676	Eukaryota;Rhizaria;Cercozoa;Endomyxa;Reticulosida;Filoretidae;Filoreta;Filoreta_sp.;	1e-90	DQ504354.1.1974_U
OTU_4751	Eukaryota;Alveolata;Dinoflagellata;Syndiniales;Dino-Group-I;Dino-Group-I-Clade-1;Dino-Group-I-Clade-1_X;Dino-Group-I-Clade-1_X_sp.;	8e-143	KJ763293.1.1793_U
OTU_4470	Eukaryota;Amoebozoa;Lobosa;Discosea-Flabellinia;Dactylopodida;Paramoebidae;Paramoeba;Paramoeba_invadens;	3e-87	KC790387.1.2120_U
OTU_2098	Eukaryota;Excavata;Discoba;Euglenozoa;Kinetoplastida;Prokinetoplastidae;Prokinetoplastidae_X;Prokinetoplastidae_X_sp.;	3e-62	AF530521.1.1912_U
OTU_2099	Eukaryota;Rhizaria;Foraminifera;Monothalamids;Monothalamids_Clade-E;Monothalamids_Clade-E_X;Nellya;Nellya_rugosa;	4e-25	FN995329.1.946_U
OTU_2094	Eukaryota;Opisthokonta;Metazoa;Nematoda;Enoplea;Enoplea_X;Phanodermopsis;Phanodermopsis_sp.;	8e-140	HM564633.1.1393_U
OTU_2095	Eukaryota;Rhizaria;Cercozoa;Endomyxa;Reticulosida;Filoretidae;Filoreta;Filoreta_sp.;	1e-93	DQ504354.1.1974_U
OTU_2096	Eukaryota;Excavata;Discoba;Euglenozoa;Diplonemea;Diplonemea_X;Diplonemea_XX;Diplonemea_XX_sp.;	2e-91	HQ869117.1.1076_U
OTU_2097	Eukaryota;Rhizaria;Cercozoa;Endomyxa;Reticulosida;Filoretidae;Filoreta;Filoreta_sp.;	2e-89	DQ504354.1.1974_U
OTU_2090	Eukaryota;Opisthokonta;Metazoa;Nematoda;Enoplea;Enoplea_X;Phanodermatidae;Phanodermatidae_sp.;	4e-90	HM564571.1.1643_U
OTU_2091	Eukaryota;Alveolata;Ciliophora;Spirotrichea;Strombidiida;Strombidiidae_J;Strombidiidae_J_X;Strombidiidae_J_X_sp.;	2e-85	KJ763166.1.1758_U
OTU_2092	Eukaryota;Opisthokonta;Metazoa;Nematoda;Chromadorea;Chromadorea_X;Desmoscolex;Desmoscolex_sp.;	1e-80	JN815322.1.1691_U
OTU_2093	Eukaryota;Excavata;Discoba;Euglenozoa;Kinetoplastida;Prokinetoplastidae;Prokinetoplastidae_X;Prokinetoplastidae_X_sp.;	8e-60	AF530521.1.1912_U
OTU_4614	Eukaryota;Stramenopiles;Stramenopiles_X;MAST;MAST-12;MAST-12E;MAST-12E_X;MAST-12E_X_sp.;	1e-144	AB275039.1.1729_U
OTU_2308	Eukaryota;Opisthokonta;Metazoa;Nematoda;Enoplea;Enoplea_X;Syringolaimus;Syringolaimus_sp.;	2e-54	FJ040497.1.1704_U
OTU_2309	Eukaryota;Opisthokonta;Metazoa;Nematoda;Enoplea;Enoplea_X;Syringolaimus;Syringolaimus_sp.;	8e-54	FJ040497.1.1704_U
OTU_2304	Eukaryota;Rhizaria;Radiolaria;Polycystinea;Spumellarida;Spumellarida-Group-I;Spumellarida-Group-I_X;Spumellarida-Group-I_X_sp.;	1e-52	KJ761471.1.1810_U
OTU_2305	Eukaryota;Rhizaria;Cercozoa;Endomyxa-Ascetosporea;Paradinida;Paradinidae;Paradinium;Paradinium_poucheti;	5e-77	EU189029.1.2030_U
OTU_2306	Eukaryota;Rhizaria;Cercozoa;Endomyxa;Reticulosida;Filoretidae;Filoreta;Filoreta_sp.;	4e-90	DQ504354.1.1974_U
OTU_2307	Eukaryota;Rhizaria;Cercozoa;Endomyxa;Reticulosida;Filoretidae;Filoreta;Filoreta_sp.;	2e-98	DQ504354.1.1974_U
OTU_2300	Eukaryota;Rhizaria;Cercozoa;Endomyxa-Ascetosporea;Paradinida;Paradinidae;Paradinium;Paradinium_poucheti;	9e-85	EU189029.1.2030_U
OTU_2301	Eukaryota;Rhizaria;Cercozoa;Endomyxa;Vampyrellida;sm27-lineage;sm27-lineage_X;sm27-lineage_X_sp.;	4e-87	AB721056.1.1680_U
OTU_2302	Eukaryota;Rhizaria;Foraminifera;Globothalamea;Rotaliida;Pseudoparrellidae;Epistominella;Epistominella_sp.;	4e-29	FJ185818.1.1020_U
OTU_2303	Eukaryota;Opisthokonta;Metazoa;Loricifera;Loricifera_X;Loricifera_XX;Pliciloricus;Pliciloricus_sp.;	1e-55	AY746986.1.1855_U
OTU_4647	Eukaryota;Excavata;Discoba;Euglenozoa;Kinetoplastida;Neobodonid;Neobodonid_X;Neobodonid_X_sp.;	2e-147	AY753950.1.2130_U
OTU_4610	Eukaryota;Rhizaria;Radiolaria;RAD-B;RAD-B_X;RAD-B-Group-IV;RAD-B-Group-IV_X;RAD-B-Group-IV_X_sp.;	8e-143	KJ762773.1.1801_U
OTU_4532	Eukaryota;Amoebozoa;Lobosa;Discosea-Flabellinia;Dactylopodida;Paramoebidae;Paramoeba;Paramoeba_invadens;	1e-89	KC790387.1.2120_U
OTU_4611	Eukaryota;Stramenopiles;Stramenopiles_X;MAST;MAST-12;MAST-12B;MAST-12B_X;MAST-12B_X_sp.;	2e-146	FR874371.1.1814_U
OTU_2524	Eukaryota;Excavata;Discoba;Euglenozoa;Kinetoplastida;Prokinetoplastidae;Prokinetoplastidae_X;Prokinetoplastidae_X_sp.;	9e-63	AF530521.1.1912_U
OTU_2525	Eukaryota;Rhizaria;Cercozoa;Filosa-Imbricatea;Marimonadida;Marimonadida_X;Marimonadida_XX;Marimonadida_XX_sp.;	2e-66	HQ867985.1.906_U
OTU_2526	Eukaryota;Excavata;Discoba;Euglenozoa;Kinetoplastida;Neobodonid;Neobodo;Neobodo_designis;	3e-158	JN542574.1.2136_U
OTU_2527	Eukaryota;Rhizaria;Foraminifera;Globothalamea;Rotaliida;Rotaliida_X;Rotaliida_XX;Rotaliida_XX_sp.;	5e-50	EU213240.1.921_U
OTU_2520	Eukaryota;Rhizaria;Foraminifera;Monothalamids;Monothalamids_Clade-I;Monothalamids_Clade-I_X;Allogromia;Allogromia_sp.;	1e-62	EU213245.1.835_U
OTU_2521	Eukaryota;Excavata;Discoba;Euglenozoa;Diplonemea;Diplonemea_X;Diplonemea_XX;Diplonemea_XX_sp.;	5e-89	EU635628.1.1198_U
OTU_2522	Eukaryota;Excavata;Discoba;Euglenozoa;Kinetoplastida;Prokinetoplastidae;Prokinetoplastidae_X;Prokinetoplastidae_X_sp.;	3e-62	AF530521.1.1912_U
OTU_2523	Eukaryota;Alveolata;Ciliophora;Spirotrichea;Strombidiida;Strombidiidae_J;Strombidiidae_J_X;Strombidiidae_J_X_sp.;	2e-85	KJ763166.1.1758_U
OTU_2528	Eukaryota;Rhizaria;Cercozoa;Endomyxa;Reticulosida;Filoretidae;Filoreta;Filoreta_sp.;	1e-93	DQ504354.1.1974_U
OTU_2529	Eukaryota;Excavata;Discoba;Euglenozoa;Kinetoplastida;Prokinetoplastidae;Prokinetoplastidae_X;Prokinetoplastidae_X_sp.;	2e-57	AF530521.1.1912_U
OTU_3027	Eukaryota;Rhizaria;Foraminifera;Globothalamea;Textulariida;Reophacidae;Reophax;Reophax_sp.;	0.0	JN003662.1.1015_U
OTU_3149	Eukaryota;Excavata;Discoba;Euglenozoa;Kinetoplastida;Neobodonid;Neobodo;Neobodo_designis;	1e-157	JN542574.1.2136_U
OTU_3148	Eukaryota;Rhizaria;Cercozoa;Endomyxa;Reticulosida;Filoretidae;Filoreta;Filoreta_sp.;	1e-96	DQ504354.1.1974_U
OTU_4657	Eukaryota;Excavata;Discoba;Euglenozoa;Diplonemea;Diplonemea_X;Rhynchopus;Rhynchopus_sp.;	4e-139	AY490210.1.2008_U
OTU_4990	Eukaryota;Alveolata;Apicomplexa;Apicomplexa_X;Gregarines;Cephaloidophoroidea;Cephaloidophoroidea_X;Cephaloidophoroidea_X_sp.;	4e-120	AB275103.1.1565_U
OTU_3141	Eukaryota;Excavata;Discoba;Euglenozoa;Kinetoplastida;Eubodonid;Eubodonid_X;Eubodonid_X_sp.;	6e-141	AY753981.1.2133_U
OTU_3140	Eukaryota;Rhizaria;Cercozoa;Endomyxa-Ascetosporea;Paradinida;Paradinida_X;Paradinida_XX;Paradinida_XX_sp.;	2e-95	AY449715.1.2072_U
OTU_3143	Eukaryota;Rhizaria;Foraminifera;Monothalamids;Monothalamids_X;Lagynidae;Nemogullmia;Nemogullmia_sp.;	6e-117	AJ307768.1.1097_U
OTU_3025	Eukaryota;Rhizaria;Cercozoa;Filosa-Imbricatea;Filosa-Imbricatea_X;Novel-clade-2;Novel-clade-2_X;Novel-clade-2_X_sp.;	6e-76	KJ925245.1.1688_U
OTU_3145	Eukaryota;Amoebozoa;Conosa;Variosea;Variosea_X;Mariager-Fjord-lineage;Mariager-Fjord-lineage_X;Mariager-Fjord-lineage_X_sp.;	1e-80	DQ103816.1.1654_U
OTU_3144	Eukaryota;Hacrobia;Picozoa;Picozoa_X;Picozoa_XX;Picozoa_XXX;Picozoa_XXXX;Picozoa_XXXX_sp.;	5e-77	HQ865994.1.881_U
OTU_3147	Eukaryota;Rhizaria;Cercozoa;Endomyxa;Vampyrellida;sm27-lineage;sm27-lineage_X;sm27-lineage_X_sp.;	1e-83	AB721056.1.1680_U
OTU_3146	Eukaryota;Rhizaria;Cercozoa;Endomyxa;Vampyrellida;sm27-lineage;sm27-lineage_X;sm27-lineage_X_sp.;	1e-83	AB721056.1.1680_U
OTU_2410	Eukaryota;Excavata;Discoba;Euglenozoa;Kinetoplastida;Prokinetoplastidae;Prokinetoplastidae_X;Prokinetoplastidae_X_sp.;	8e-54	AF530521.1.1912_U
OTU_2411	Eukaryota;Rhizaria;Cercozoa;Endomyxa;Endomyxa_X;Endo4-lineage;Endo4-lineage_X;Endo4-lineage_X_sp.;	9e-85	GU822711.1.1406_U
OTU_2412	Eukaryota;Opisthokonta;Metazoa;Loricifera;Loricifera_X;Loricifera_XX;Pliciloricus;Pliciloricus_sp.;	9e-69	AY746986.1.1855_U
OTU_2413	Eukaryota;Excavata;Discoba;Euglenozoa;Kinetoplastida;Prokinetoplastidae;Prokinetoplastidae_X;Prokinetoplastidae_X_sp.;	8e-60	AF530521.1.1912_U
OTU_2414	Eukaryota;Rhizaria;Cercozoa;Endomyxa;Reticulosida;Filoretidae;Filoreta;Filoreta_sp.;	3e-91	DQ504354.1.1974_U
OTU_2415	Eukaryota;Rhizaria;Foraminifera;Globothalamea;Rotaliida;Buliminacea;Bulimina;Bulimina_aculeata;	4e-155	AY488866.1.1014_U
OTU_1557	Eukaryota;Rhizaria;Cercozoa;Endomyxa;Endomyxa_X;Endo4-lineage;Endo4-lineage_X;Endo4-lineage_X_sp.;	1e-89	GU822711.1.1406_U
OTU_2417	Eukaryota;Rhizaria;Cercozoa;Endomyxa;Reticulosida;Filoretidae;Filoreta;Filoreta_sp.;	2e-128	DQ504354.1.1974_U
OTU_2418	Eukaryota;Excavata;Discoba;Euglenozoa;Kinetoplastida;Prokinetoplastidae;Prokinetoplastidae_X;Prokinetoplastidae_X_sp.;	3e-62	AF530521.1.1912_U
OTU_2419	Eukaryota;Rhizaria;Cercozoa;Endomyxa;Reticulosida;Filoretidae;Filoreta;Filoreta_sp.;	4e-96	DQ504354.1.1974_U
OTU_3028	Eukaryota;Rhizaria;Foraminifera;Monothalamids;Monothalamids_X;Monothalamids_XX;Monothalamids_XXX;Monothalamids_XXX_sp.;	2e-30	AF475906.1.803_U
OTU_4795	Eukaryota;Excavata;Discoba;Euglenozoa;Kinetoplastida;Neobodonid;Rhynchomonas;Rhynchomonas_nasuta;	8e-165	HQ869417.1.1176_U
OTU_530	No blast hit	None	None
OTU_531	No blast hit	None	None
OTU_532	No blast hit	None	None
OTU_533	No blast hit	None	None
OTU_534	No blast hit	None	None
OTU_535	Eukaryota;Amoebozoa;Lobosa;Tubulinea;Arcellinida;Arcellinida_X;Cryptodifflugia;Cryptodifflugia_operculata;	9e-63	JF694280.1.1946_U
OTU_536	No blast hit	None	None
OTU_537	No blast hit	None	None
OTU_538	No blast hit	None	None
OTU_539	Eukaryota;Opisthokonta;Fungi;Ascomycota;Pezizomycotina;Dothideomycetes;Hortaea;Hortaea_werneckii;	3e-142	KJ757400.1.1796_U
OTU_2632	Eukaryota;Excavata;Discoba;Euglenozoa;Diplonemea;Diplonemea_X;Diplonemea_XX;Diplonemea_XX_sp.;	1e-138	EU635652.1.1200_U
OTU_2633	Eukaryota;Rhizaria;Cercozoa;Endomyxa;Endomyxa_X;Endo4-lineage;Endo4-lineage_X;Endo4-lineage_X_sp.;	6e-89	GU822711.1.1406_U
OTU_2634	Eukaryota;Opisthokonta;Fungi;Ascomycota;Pezizomycotina;Lecanoromycetes;Squamarina;Squamarina_cartilaginea;	2e-48	KJ766800.1.1658_U
OTU_2635	Eukaryota;Excavata;Discoba;Euglenozoa;Diplonemea;Diplonemea_X;Rhynchopus;Rhynchopus_sp.;	2e-106	AY490210.1.2008_U
OTU_2636	Eukaryota;Opisthokonta;Metazoa;Loricifera;Loricifera_X;Loricifera_XX;Pliciloricus;Pliciloricus_sp.;	9e-66	AY746986.1.1855_U
OTU_2637	Eukaryota;Opisthokonta;Fungi;Fungi_X;Fungi_XX;Fungi_XXX;Fungi_XXXX;Fungi_XXXX_sp.;	3e-53	AB971073.1.1339_U
OTU_4712	Eukaryota;Rhizaria;Cercozoa;Endomyxa;Vampyrellida;Penardia-lineage;Penardia-lineage_X;Penardia-lineage_X_sp.;	1e-86	AF372744.1.1288_U
OTU_3623	Eukaryota;Rhizaria;Cercozoa;Endomyxa;Reticulosida;Filoretidae;Filoreta;Filoreta_sp.;	2e-98	DQ504354.1.1974_U
OTU_47	Eukaryota;Rhizaria;Cercozoa;Filosa-Thecofilosea;Cryomonadida;Protaspa-lineage;Protaspa-lineage_X;Protaspa-lineage_X_sp.;	8e-143	KC488582.1.1717_U
OTU_46	Eukaryota;Rhizaria;Cercozoa;Endomyxa;Reticulosida;Filoretidae;Filoreta;Filoreta_sp.;	7e-95	DQ504354.1.1974_U
OTU_45	Eukaryota;Opisthokonta;Fungi;Ascomycota;Pezizomycotina;Sordariomycetes;Hypocrea;Hypocrea_sp.;	1e-141	KJ680323.1.1708_U
OTU_44	Eukaryota;Alveolata;Ciliophora;Litostomatea;Haptoria;Didiniidae;Didiniidae_X;Didiniidae_X_sp.;	6e-147	KJ925486.1.1368_U
OTU_43	Eukaryota;Alveolata;Apicomplexa;Apicomplexa_X;Gregarines;Cephaloidophoroidea;Cephaloidophoroidea_X;Cephaloidophoroidea_X_sp.;	3e-111	AB275103.1.1565_U
OTU_42	No blast hit	None	None
OTU_41	Eukaryota;Opisthokonta;Fungi;Ascomycota;Pezizomycotina;Dothideomycetes;Scolecobasidium;Scolecobasidium_fusiforme;	1e-141	KF156101.1.1464_U
OTU_40	Eukaryota;Rhizaria;Cercozoa;Filosa-Thecofilosea;Cryomonadida;Protaspa-lineage;Protaspa-lineage_X;Protaspa-lineage_X_sp.;	1e-144	KC488582.1.1717_U
OTU_3325	Eukaryota;Rhizaria;Cercozoa;Endomyxa;Reticulosida;Filoretidae;Filoreta;Filoreta_sp.;	3e-94	DQ504354.1.1974_U
OTU_3324	Eukaryota;Rhizaria;Cercozoa;Filosa-Sarcomonadea;Cercomonadida;Cercomonadidae;Cercomonas;Cercomonas_sp.;	4e-74	EF024577.1.1801_U
OTU_3327	Eukaryota;Alveolata;Alveolata_X;Alveolata_XX;Alveolata_XXX;Alveolata_XXXX;Alveolata_XXXXX;Alveolata_XXXXX_sp.;	1e-09	GU824401.1.1369_U
OTU_3326	Eukaryota;Amoebozoa;Lobosa;Lobosa_X;Himatismenida;Parvamoebidae;Parvamoeba;Parvamoeba_monoura;	1e-71	EF455775.1.1917_U
OTU_3321	Eukaryota;Amoebozoa;Lobosa;Tubulinea;Arcellinida;Arcellinida_X;Cryptodifflugia;Cryptodifflugia_operculata;	4e-62	JF694280.1.1946_U
OTU_3320	Eukaryota;Excavata;Discoba;Euglenozoa;Kinetoplastida;Prokinetoplastidae;Prokinetoplastidae_X;Prokinetoplastidae_X_sp.;	2e-45	AF530521.1.1912_U
OTU_49	Eukaryota;Hacrobia;Haptophyta;Prymnesiophyceae;Phaeocystales;Phaeocystaceae;Phaeocystis;Phaeocystis_pouchetii;	3e-142	KC488452
OTU_48	Eukaryota;Rhizaria;Cercozoa;Endomyxa;Reticulosida;Filoretidae;Filoreta;Filoreta_sp.;	1e-93	DQ504354.1.1974_U
OTU_4006	Eukaryota;Rhizaria;Cercozoa;Endomyxa;Reticulosida;Filoretidae;Filoreta;Filoreta_sp.;	3e-91	DQ504354.1.1974_U
OTU_3484	Eukaryota;Opisthokonta;Metazoa;Arthropoda;Chelicerata;Arachnida;Lucetia;Lucetia_distincta;	2e-14	KF929097.1.1723_U
OTU_4750	Eukaryota;Stramenopiles;Ochrophyta;Bacillariophyta;Bacillariophyta_X;Polar-centric-Mediophyceae;Polar-centric-Mediophyceae_X;Polar-centric-Mediophyceae_X_sp.;	3e-145	HQ869766.1.902_U
OTU_4124	Eukaryota;Opisthokonta;Metazoa;Arthropoda;Hexapoda;Insecta;Liposcelis;Liposcelis_brunnea;	5e-157	AY630473.1.1965_U
OTU_4273	Eukaryota;Opisthokonta;Metazoa;Craniata;Craniata_X;Craniata_XX;Hexamermis;Hexamermis_albicans;	5e-144	KF732650.1.802_U
OTU_1785	Eukaryota;Alveolata;Dinoflagellata;Syndiniales;Dino-Group-II;Dino-Group-II-Clade-9;Dino-Group-II-Clade-9_X;Dino-Group-II-Clade-9_X_sp.;	2e-17	KF129937.1.1759_U
OTU_1784	Eukaryota;Rhizaria;Cercozoa;Endomyxa;Reticulosida;Filoretidae;Filoreta;Filoreta_sp.;	2e-147	DQ504354.1.1974_U
OTU_1787	Eukaryota;Rhizaria;Cercozoa;Endomyxa;Reticulosida;Filoretidae;Filoreta;Filoreta_sp.;	4e-96	DQ504354.1.1974_U
OTU_1786	Eukaryota;Rhizaria;Cercozoa;Endomyxa;Endomyxa_X;Endo4-lineage;Endo4-lineage_X;Endo4-lineage_X_sp.;	1e-89	GU822711.1.1406_U
OTU_1781	Eukaryota;Rhizaria;Cercozoa;Endomyxa;Endomyxa_X;Endo4-lineage;Endo4-lineage_X;Endo4-lineage_X_sp.;	2e-79	GU822711.1.1406_U
OTU_1780	Eukaryota;Rhizaria;Cercozoa;Endomyxa;Endomyxa_X;Endo4-lineage;Endo4-lineage_X;Endo4-lineage_X_sp.;	1e-89	GU822711.1.1406_U
OTU_1783	Eukaryota;Rhizaria;Cercozoa;Endomyxa;Endomyxa_X;Endo4-lineage;Endo4-lineage_X;Endo4-lineage_X_sp.;	3e-87	GU822711.1.1406_U
OTU_1782	Eukaryota;Rhizaria;Cercozoa;Endomyxa;Reticulosida;Filoretidae;Filoreta;Filoreta_sp.;	4e-96	DQ504354.1.1974_U
OTU_5010	Eukaryota;Excavata;Discoba;Euglenozoa;Kinetoplastida;Neobodonid;Neobodo;Neobodo_designis;	7e-156	JN542574.1.2136_U
OTU_1789	Eukaryota;Opisthokonta;Fungi;Basidiomycota;Agaricomycotina;Agaricomycetes;Agaricomycetes_X;Agaricomycetes_X_sp.;	8e-66	EF024776.1.1853_U
OTU_1788	Eukaryota;Opisthokonta;Fungi;Basidiomycota;Agaricomycotina;Agaricomycetes;Agaricomycetes_X;Agaricomycetes_X_sp.;	2e-134	EF024776.1.1853_U
OTU_3459	Eukaryota;Amoebozoa;Lobosa;Discosea-Flabellinia;Dactylopodida;Paramoebidae;Paramoeba;Paramoeba_invadens;	2e-91	KC790387.1.2120_U
OTU_3458	Eukaryota;Rhizaria;Cercozoa;Endomyxa;Reticulosida;Filoretidae;Filoreta;Filoreta_sp.;	3e-91	DQ504354.1.1974_U
OTU_1543	Eukaryota;Amoebozoa;Lobosa;Lobosa_X;Stygamoebida;Vermistella-lineage;Vermistella;Vermistella_antarctica;	2e-144	DQ229956.1.1939_U
OTU_1542	Eukaryota;Amoebozoa;Lobosa;Discosea-Flabellinia;Dactylopodida;Paramoebidae;Neoparamoeba;Neoparamoeba_sp.;	0.0	AB505544.1.1980_U
OTU_1541	Eukaryota;Amoebozoa;Lobosa;Lobosa_X;Stygamoebida;Vermistella-lineage;Vermistella;Vermistella_antarctica;	7e-144	DQ229956.1.1939_U
OTU_1540	Eukaryota;Amoebozoa;Lobosa;Lobosa_X;Stygamoebida;Vermistella-lineage;Vermistella;Vermistella_antarctica;	7e-144	DQ229956.1.1939_U
OTU_628	Eukaryota;Amoebozoa;Lobosa;Tubulinea;Echinamoebida;Echinamoebidae;Echinamoeba;Echinamoeba_sp.;	1e-83	GU290114.1.1827_U
OTU_629	Eukaryota;Amoebozoa;Lobosa;Tubulinea;Echinamoebida;Echinamoebidae;Echinamoeba;Echinamoeba_sp.;	1e-83	GU290114.1.1827_U
OTU_198	Eukaryota;Excavata;Discoba;Euglenozoa;Kinetoplastida;Neobodonid;Rhynchomonas;Rhynchomonas_nasuta;	5e-163	DQ207595.1.2132_U
OTU_199	Eukaryota;Opisthokonta;Fungi;Basidiomycota;Agaricomycotina;Agaricomycetes;Agaricomycetes_X;Agaricomycetes_X_sp.;	4e-71	EF024776.1.1853_U
OTU_196	Eukaryota;Opisthokonta;Fungi;Basidiomycota;Agaricomycotina;Agaricomycetes;Agaricomycetes_X;Agaricomycetes_X_sp.;	1e-71	EF024776.1.1853_U
OTU_197	Eukaryota;Excavata;Discoba;Euglenozoa;Kinetoplastida;Neobodonid;Rhynchomonas;Rhynchomonas_nasuta;	1e-157	JN542571.1.2154_U
OTU_194	Eukaryota;Excavata;Discoba;Euglenozoa;Kinetoplastida;Neobodonid;Neobodo;Neobodo_sp.;	7e-153	FJ743435.1.2100_U
OTU_627	Eukaryota;Opisthokonta;Fungi;Fungi_X;Fungi_XX;Fungi_XXX;Fungi_XXXX;Fungi_XXXX_sp.;	2e-45	JN090896.1.1802_U
OTU_620	Eukaryota;Amoebozoa;Lobosa;Tubulinea;Echinamoebida;Echinamoebidae;Echinamoeba;Echinamoeba_sp.;	7e-85	GU290114.1.1827_U
OTU_621	Eukaryota;Opisthokonta;Fungi;Fungi_X;Fungi_XX;Fungi_XXX;Fungi_XXXX;Fungi_XXXX_sp.;	1e-46	JN090896.1.1802_U
OTU_622	Eukaryota;Amoebozoa;Lobosa;Tubulinea;Echinamoebida;Echinamoebidae;Echinamoeba;Echinamoeba_sp.;	1e-83	GU290114.1.1827_U
OTU_191	Eukaryota;Excavata;Discoba;Euglenozoa;Kinetoplastida;Neobodonid;Rhynchomonas;Rhynchomonas_nasuta;	3e-149	AY425025.1.2176_U
OTU_417	Eukaryota;Stramenopiles;Ochrophyta;Bacillariophyta;Bacillariophyta_X;Polar-centric-Mediophyceae;Chaetoceros;Chaetoceros_setoense;	8e-143	AB847418.1.1763_U
OTU_4258	Eukaryota;Alveolata;Apicomplexa;Apicomplexa_X;Piroplasmida;Theileria-group;Theileria;Theileria_sp.;	3e-75	KF597078.1.1666_U
OTU_3749	Eukaryota;Amoebozoa;Lobosa;Discosea-Flabellinia;Dactylopodida;Paramoebidae;Pseudoparamoeba;Pseudoparamoeba_pagei;	5e-160	AY277798.1.1352_U
OTU_944	Eukaryota;Excavata;Discoba;Euglenozoa;Kinetoplastida;Neobodonid;Rhynchomonas;Rhynchomonas_nasuta;	5e-163	DQ207595.1.2132_U
OTU_4254	Eukaryota;Alveolata;Apicomplexa;Apicomplexa_X;Piroplasmida;Theileria-group;Theileria;Theileria_sp.;	1e-71	KF597078.1.1666_U
OTU_4255	Eukaryota;Alveolata;Apicomplexa;Apicomplexa_X;Piroplasmida;Theileria-group;Theileria;Theileria_sp.;	1e-71	KF597078.1.1666_U
OTU_4256	Eukaryota;Alveolata;Apicomplexa;Apicomplexa_X;Piroplasmida;Theileria-group;Theileria;Theileria_sp.;	4e-74	KF597078.1.1666_U
OTU_3959	Eukaryota;Amoebozoa;Lobosa;Discosea-Flabellinia;Dactylopodida;Paramoebidae;Paramoebidae_X;Paramoebidae_X_sp.;	3e-118	AB505545.1.1957_U
OTU_4250	Eukaryota;Alveolata;Apicomplexa;Apicomplexa_X;Piroplasmida;Theileria-group;Theileria;Theileria_sp.;	1e-71	KF597078.1.1666_U
OTU_415	Eukaryota;Rhizaria;Cercozoa;Endomyxa;Reticulosida;Filoretidae;Filoreta;Filoreta_sp.;	6e-89	DQ504354.1.1974_U
OTU_4252	Eukaryota;Alveolata;Apicomplexa;Apicomplexa_X;Piroplasmida;Theileria-group;Theileria;Theileria_sp.;	1e-71	KF597078.1.1666_U
OTU_4253	Eukaryota;Alveolata;Apicomplexa;Apicomplexa_X;Piroplasmida;Theileria-group;Theileria;Theileria_sp.;	3e-72	KF597078.1.1666_U
OTU_3211	Eukaryota;Rhizaria;Foraminifera;Monothalamids;Monothalamids_X;Monothalamids_XX;Vellaria;Vellaria_pellucidus;	8e-64	FN995321.1.949_U
OTU_3210	Eukaryota;Alveolata;Dinoflagellata;Dinophyceae;Dinophyceae_X;Dinophyceae_XX;Dinophyceae_XXX;Dinophyceae_XXX_sp.;	4e-68	KJ763831.1.1805_U
OTU_3213	Eukaryota;Rhizaria;Cercozoa;Endomyxa-Ascetosporea;Paradinida;Paradinida_X;Paradinida_XX;Paradinida_XX_sp.;	1e-99	AY449715.1.2072_U
OTU_414	Eukaryota;Alveolata;Dinoflagellata;Dinophyceae;Dinophyceae_X;Dinophyceae_XX;Dinophyceae_XXX;Dinophyceae_XXX_sp.;	4e-83	GU824977.1.1198_U
OTU_3215	Eukaryota;Rhizaria;Cercozoa;Endomyxa;Reticulosida;Filoretidae;Filoreta;Filoreta_sp.;	3e-94	DQ504354.1.1974_U
OTU_3068	Eukaryota;Excavata;Discoba;Euglenozoa;Kinetoplastida;Prokinetoplastidae;Prokinetoplastidae_X;Prokinetoplastidae_X_sp.;	3e-62	AF530521.1.1912_U
OTU_3217	Eukaryota;Rhizaria;Foraminifera;Monothalamids;Monothalamids_Clade-I;Monothalamids_Clade-I_X;Allogromia;Allogromia_crystallifera;	2e-11	FN995294.1.960_U
OTU_3216	Eukaryota;Opisthokonta;Metazoa;Arthropoda;Crustacea;Malacostraca;Eurydice;Eurydice_pulchra;	6e-33	AF255690.1.2993_U
OTU_3219	Eukaryota;Excavata;Discoba;Euglenozoa;Diplonemea;Diplonemea_X;Diplonemea_XX;Diplonemea_XX_sp.;	5e-89	EU635665.1.1198_U
OTU_413	Eukaryota;Opisthokonta;Metazoa;Cnidaria;Cnidaria_X;Anthozoa;Anthosactis;Anthosactis_janmayeni;	2e-76	GU473308.1.1800_U
OTU_4490	Eukaryota;Rhizaria;Cercozoa;Endomyxa;Reticulosida;Filoretidae;Filoreta;Filoreta_sp.;	6e-95	DQ504354.1.1974_U
OTU_4491	Eukaryota;Excavata;Discoba;Euglenozoa;Kinetoplastida;Neobodonid;Neobodo;Neobodo_designis;	8e-122	AY753966.1.2117_U
OTU_4496	Eukaryota;Rhizaria;Foraminifera;Globothalamea;Textulariida;Reophacidae;Reophax;Reophax_sp.;	1e-16	AJ514850.1.962_U
OTU_3954	Eukaryota;Excavata;Discoba;Euglenozoa;Kinetoplastida;Eubodonid;Eubodonid_X;Eubodonid_X_sp.;	4e-142	AY753981.1.2133_U
OTU_4494	Eukaryota;Excavata;Discoba;Euglenozoa;Kinetoplastida;Neobodonid;Neobodo;Neobodo_designis;	3e-121	AY753966.1.2117_U
OTU_940	Eukaryota;Excavata;Discoba;Euglenozoa;Kinetoplastida;Eubodonid;Eubodonid_X;Eubodonid_X_sp.;	1e-138	AY753981.1.2133_U
OTU_996	Eukaryota;Rhizaria;Cercozoa;Endomyxa;Reticulosida;Filoretidae;Filoreta;Filoreta_sp.;	1e-93	DQ504354.1.1974_U
OTU_997	Eukaryota;Rhizaria;Cercozoa;Endomyxa;Endomyxa_X;Endo4-lineage;Endo4-lineage_X;Endo4-lineage_X_sp.;	3e-84	GU822711.1.1406_U
OTU_994	Eukaryota;Excavata;Discoba;Euglenozoa;Kinetoplastida;Eubodonid;Eubodonid_X;Eubodonid_X_sp.;	1e-138	AY753981.1.2133_U
OTU_995	Eukaryota;Excavata;Discoba;Euglenozoa;Kinetoplastida;Eubodonid;Eubodonid_X;Eubodonid_X_sp.;	6e-141	AY753981.1.2133_U
OTU_992	Eukaryota;Excavata;Discoba;Euglenozoa;Kinetoplastida;Neobodonid;Rhynchomonas;Rhynchomonas_nasuta;	5e-163	JN542571.1.2154_U
OTU_993	Eukaryota;Rhizaria;Cercozoa;Endomyxa;Reticulosida;Filoretidae;Filoreta;Filoreta_sp.;	1e-86	DQ504354.1.1974_U
OTU_990	Eukaryota;Excavata;Discoba;Euglenozoa;Kinetoplastida;Eubodonid;Eubodonid_X;Eubodonid_X_sp.;	1e-142	AY753981.1.2133_U
OTU_991	Eukaryota;Excavata;Discoba;Euglenozoa;Kinetoplastida;Eubodonid;Eubodonid_X;Eubodonid_X_sp.;	5e-135	AY753981.1.2133_U
OTU_2948	Eukaryota;Rhizaria;Cercozoa;Endomyxa;Reticulosida;Filoretidae;Filoreta;Filoreta_sp.;	2e-92	DQ504354.1.1974_U
OTU_942	Eukaryota;Excavata;Discoba;Euglenozoa;Kinetoplastida;Neobodonid;Rhynchomonas;Rhynchomonas_nasuta;	2e-165	DQ207595.1.2132_U
OTU_4078	Eukaryota;Opisthokonta;Fungi;Ascomycota;Pezizomycotina;Eurotiomycetes;Monascus;Monascus_sp.;	1e-58	KJ747401.1.1682_U
OTU_4079	Eukaryota;Opisthokonta;Fungi;Ascomycota;Pezizomycotina;Eurotiomycetes;Monascus;Monascus_sp.;	1e-55	KJ747401.1.1682_U
OTU_998	Eukaryota;Rhizaria;Cercozoa;Endomyxa;Reticulosida;Filoretidae;Filoreta;Filoreta_sp.;	6e-95	DQ504354.1.1974_U
OTU_999	No blast hit	None	None
OTU_448	Eukaryota;Stramenopiles;Ochrophyta;Dictyochophyceae;Dictyochophyceae_X;Pedinellales;Pedinellales_X;Pedinellales_X_sp.;	2e-143	JN680741.1.1801_U
OTU_449	Eukaryota;Alveolata;Dinoflagellata;Syndiniales;Dino-Group-II;Dino-Group-II-Clade-9;Dino-Group-II-Clade-9_X;Dino-Group-II-Clade-9_X_sp.;	2e-17	KF129937.1.1759_U
OTU_3819	Eukaryota;Amoebozoa;Lobosa;Tubulinea;Leptomyxida;Rhizamoeba-saxonica-lineage;Rhizamoeba;Rhizamoeba_saxonica;	9e-143	EU719197.1.1899_U
OTU_4401	Eukaryota;Opisthokonta;Metazoa;Arthropoda;Hexapoda;Insecta;Liposcelidae;Liposcelidae_sp.;	4e-148	AY900135.1.1947_U
OTU_440	Eukaryota;Excavata;Discoba;Euglenozoa;Diplonemea;Diplonemea_X;Diplonemea_XX;Diplonemea_XX_sp.;	8e-57	KJ760279.1.2063_U
OTU_441	Eukaryota;Rhizaria;Cercozoa;Endomyxa;Vampyrellida;Sey055-lineage;Sey055-lineage_X;Sey055-lineage_X_sp.;	2e-70	AY605200.1.806_U
OTU_442	Eukaryota;Excavata;Discoba;Euglenozoa;Diplonemea;Diplonemea_X;Diplonemea_XX;Diplonemea_XX_sp.;	3e-127	AB505540.1.1964_U
OTU_443	Eukaryota;Alveolata;Dinoflagellata;Dinophyceae;Peridiniales;Diplopsalidaceae;Niea;Niea_acanthocysta;	2e-30	LC005409.1.1740_U
OTU_444	Eukaryota;Alveolata;Dinoflagellata;Dinophyceae;Peridiniales;Diplopsalidaceae;Niea;Niea_acanthocysta;	6e-30	LC005409.1.1740_U
OTU_445	Eukaryota;Alveolata;Dinoflagellata;Syndiniales;Dino-Group-II;Dino-Group-II-Clade-9;Dino-Group-II-Clade-9_X;Dino-Group-II-Clade-9_X_sp.;	2e-17	KF129937.1.1759_U
OTU_446	Eukaryota;Archaeplastida;Rhodophyta;Porphyridiophyceae;Porphyridiales;Porphyridiales_X;Timspurckia;Timspurckia_oligopyrenoides;	3e-69	KF422614.1.2272_U
OTU_447	Eukaryota;Alveolata;Apicomplexa;Apicomplexa_X;Gregarines;Cephaloidophoroidea;Cephaloidophoroidea_X;Cephaloidophoroidea_X_sp.;	3e-145	JQ004804.1.1591_U
OTU_2938	Eukaryota;Excavata;Discoba;Euglenozoa;Euglenida;Petalomonadales;Notosolenus;Notosolenus_ostium;	1e-67	KC990930.1.2052_U
OTU_5090	Eukaryota;Opisthokonta;Fungi;Ascomycota;Pezizomycotina;Dothideomycetes;Hortaea;Hortaea_werneckii;	5e-144	KJ757400.1.1796_U
OTU_1626	Eukaryota;Excavata;Discoba;Euglenozoa;Kinetoplastida;Neobodonid;Rhynchomonas;Rhynchomonas_nasuta;	3e-149	AY425025.1.2176_U
OTU_5108	Eukaryota;Rhizaria;Cercozoa;Filosa-Thecofilosea;Cryomonadida;Protaspa-lineage;Protaspa-lineage_X;Protaspa-lineage_X_sp.;	2e-146	KC488582.1.1717_U
OTU_4719	No blast hit	None	None
OTU_948	Eukaryota;Excavata;Discoba;Euglenozoa;Kinetoplastida;Eubodonid;Eubodonid_X;Eubodonid_X_sp.;	1e-138	AY753981.1.2133_U
OTU_2630	Eukaryota;Rhizaria;Foraminifera;Monothalamids;Monothalamids_X;Monothalamids_XX;Astrorhiza;Astrorhiza_limicola;	7e-83	AF411217.1.950_U
OTU_5092	Eukaryota;Opisthokonta;Fungi;Ascomycota;Pezizomycotina;Sordariomycetes;Hypocrea;Hypocrea_sp.;	3e-139	KJ680323.1.1708_U
OTU_419	Eukaryota;Alveolata;Dinoflagellata;Dinophyceae;Dinophyceae_X;Dinophyceae_XX;Dinophyceae_XXX;Dinophyceae_XXX_sp.;	2e-82	GU824977.1.1198_U
OTU_4678	Eukaryota;Amoebozoa;Lobosa;Lobosa_X;Himatismenida;Parvamoebidae;Parvamoeba;Parvamoeba_monoura;	1e-74	EF455775.1.1917_U
OTU_2738	Eukaryota;Excavata;Discoba;Euglenozoa;Euglenida;Petalomonadales;Notosolenus;Notosolenus_ostium;	3e-53	KC990930.1.2052_U
OTU_4676	Eukaryota;Opisthokonta;Metazoa;Urochordata;Urochordata_X;Ascidiacea;Molgula;Molgula_complanata;	3e-121	L12422.1.1805_U
OTU_4677	Eukaryota;Rhizaria;Cercozoa;Endomyxa-Ascetosporea;Paradinida;Paradinida_X;Paradinida_XX;Paradinida_XX_sp.;	6e-89	AY449715.1.2072_U
OTU_4674	Eukaryota;Alveolata;Dinoflagellata;Dinophyceae;Suessiales;Suessiales_X;Suessiales_XX;Suessiales_XX_sp.;	8e-143	JF730821.1.1689_U
OTU_418	Eukaryota;Alveolata;Dinoflagellata;Dinophyceae;Dinophyceae_X;Dinophyceae_XX;Dinophyceae_XXX;Dinophyceae_XXX_sp.;	4e-83	GU824977.1.1198_U
OTU_4672	Eukaryota;Excavata;Discoba;Euglenozoa;Diplonemea;Diplonemea_X;Diplonemea_XX;Diplonemea_XX_sp.;	1e-160	KJ757684.1.2043_U
OTU_4673	Eukaryota;Rhizaria;Cercozoa;Endomyxa-Ascetosporea;Paradinida;Paradinida_X;Paradinida_XX;Paradinida_XX_sp.;	2e-86	AY449715.1.2072_U
OTU_4670	Eukaryota;Rhizaria;Cercozoa;Endomyxa-Ascetosporea;Paradinida;Paradinida_X;Paradinida_XX;Paradinida_XX_sp.;	1e-83	AY449715.1.2072_U
OTU_4671	Eukaryota;Rhizaria;Cercozoa;Filosa-Thecofilosea;Cryomonadida;Cryothecomonas-lineage;Cryothecomonas;Cryothecomonas_sp.;	5e-144	KC488588.1.1711_U
OTU_4108	No blast hit	None	None
OTU_4109	No blast hit	None	None
OTU_4100	Eukaryota;Alveolata;Dinoflagellata;Syndiniales;Dino-Group-II;Dino-Group-II-Clade-10-and-11;Dino-Group-II-Clade-10-and-11_X;Dino-Group-II-Clade-10-and-11_X_sp.;	1e-86	KJ763870.1.1793_U
OTU_4101	Eukaryota;Rhizaria;Cercozoa;Endomyxa;Reticulosida;Filoretidae;Filoreta;Filoreta_sp.;	5e-123	DQ504354.1.1974_U
OTU_4102	Eukaryota;Rhizaria;Radiolaria;Acantharea;Arthracanthida-Symphyacanthida;Arthracanthida-Symphyacanthida_X;Arthracanthida-Symphyacanthida_XX;Arthracanthida-Symphyacanthida_XX_sp.;	7e-11	KJ760459.1.1783_U
OTU_3485	Eukaryota;Rhizaria;Cercozoa;Endomyxa;Reticulosida;Filoretidae;Filoreta;Filoreta_sp.;	2e-91	DQ504354.1.1974_U
OTU_4104	Eukaryota;Excavata;Discoba;Euglenozoa;Diplonemea;Diplonemea_X;Diplonemea_XX;Diplonemea_XX_sp.;	2e-165	EU635595.1.1199_U
OTU_4105	Eukaryota;Excavata;Discoba;Euglenozoa;Kinetoplastida;Neobodonid;Neobodonid_X;Neobodonid_sp.;	1e-114	AY963571.1.2169_U
OTU_4106	Eukaryota;Opisthokonta;Metazoa;Mollusca;Mollusca_X;Mollusca_XX;Omalogyra;Omalogyra_fusca;	7e-08	FJ917217.1.1990_U
OTU_4107	Eukaryota;Rhizaria;Cercozoa;Endomyxa;Reticulosida;Filoretidae;Filoreta;Filoreta_sp.;	5e-123	DQ504354.1.1974_U
OTU_1169	Eukaryota;Excavata;Discoba;Euglenozoa;Kinetoplastida;Neobodonid;Rhynchomonas;Rhynchomonas_nasuta;	7e-153	AY425025.1.2176_U
OTU_1168	Eukaryota;Excavata;Discoba;Euglenozoa;Kinetoplastida;Neobodonid;Neobodo;Neobodo_sp.;	7e-153	FJ743435.1.2100_U
OTU_1165	Eukaryota;Excavata;Discoba;Euglenozoa;Kinetoplastida;Neobodonid;Rhynchomonas;Rhynchomonas_nasuta;	1e-160	DQ207595.1.2132_U
OTU_1164	No blast hit	None	None
OTU_1167	Eukaryota;Excavata;Discoba;Euglenozoa;Kinetoplastida;Neobodonid;Rhynchomonas;Rhynchomonas_nasuta;	7e-150	AY425025.1.2176_U
OTU_1166	Eukaryota;Excavata;Discoba;Euglenozoa;Kinetoplastida;Neobodonid;Rhynchomonas;Rhynchomonas_nasuta;	3e-149	AY425025.1.2176_U
OTU_1161	Eukaryota;Excavata;Discoba;Euglenozoa;Kinetoplastida;Neobodonid;Rhynchomonas;Rhynchomonas_nasuta;	4e-151	AY425025.1.2176_U
OTU_1160	Eukaryota;Excavata;Discoba;Euglenozoa;Kinetoplastida;Neobodonid;Rhynchomonas;Rhynchomonas_nasuta;	3e-149	AY425025.1.2176_U
OTU_1163	Eukaryota;Excavata;Discoba;Euglenozoa;Kinetoplastida;Neobodonid;Rhynchomonas;Rhynchomonas_nasuta;	1e-151	AY425025.1.2176_U
OTU_1162	Eukaryota;Excavata;Discoba;Euglenozoa;Kinetoplastida;Neobodonid;Rhynchomonas;Rhynchomonas_nasuta;	1e-148	AY425025.1.2176_U
OTU_844	Eukaryota;Excavata;Discoba;Euglenozoa;Kinetoplastida;Neobodonid;Rhynchomonas;Rhynchomonas_nasuta;	5e-163	DQ207595.1.2132_U
OTU_845	Eukaryota;Excavata;Discoba;Euglenozoa;Kinetoplastida;Eubodonid;Eubodonid_X;Eubodonid_X_sp.;	9e-140	AY753981.1.2133_U
OTU_846	Eukaryota;Excavata;Discoba;Euglenozoa;Kinetoplastida;Eubodonid;Eubodonid_X;Eubodonid_X_sp.;	6e-141	AY753981.1.2133_U
OTU_1768	Eukaryota;Rhizaria;Cercozoa;Endomyxa;Endomyxa_X;Endo4-lineage;Endo4-lineage_X;Endo4-lineage_X_sp.;	8e-88	GU822711.1.1406_U
OTU_840	Eukaryota;Excavata;Discoba;Euglenozoa;Kinetoplastida;Neobodonid;Rhynchomonas;Rhynchomonas_nasuta;	1e-160	DQ207595.1.2132_U
OTU_1747	Eukaryota;Rhizaria;Cercozoa;Endomyxa;Endomyxa_X;Endo4-lineage;Endo4-lineage_X;Endo4-lineage_X_sp.;	1e-89	GU822711.1.1406_U
OTU_842	Eukaryota;Rhizaria;Radiolaria;Polycystinea;Collodaria;Collodaria_X;Collodaria_XX;Collodaria_XX_sp.;	7e-08	AY882496.1.1202_U
OTU_843	Eukaryota;Rhizaria;Cercozoa;Endomyxa;Endomyxa_X;Endo4-lineage;Endo4-lineage_X;Endo4-lineage_X_sp.;	3e-87	GU822711.1.1406_U
OTU_1763	Eukaryota;Rhizaria;Cercozoa;Endomyxa;Reticulosida;Filoretidae;Filoreta;Filoreta_sp.;	3e-94	DQ504354.1.1974_U
OTU_1762	Eukaryota;Opisthokonta;Fungi;Basidiomycota;Agaricomycotina;Agaricomycetes;Agaricomycetes_X;Agaricomycetes_X_sp.;	6e-135	EF024776.1.1853_U
OTU_1761	Eukaryota;Amoebozoa;Amoebozoa_X;Amoebozoa_XX;UI13E03-lineage;UI13E03-lineage_X;UI13E03-lineage_XX;UI13E03-lineage_XX_sp.;	7e-76	EU446346.1.1543_U
OTU_1760	Eukaryota;Opisthokonta;Metazoa;Cnidaria;Cnidaria_X;Anthozoa;Leioptilus;Leioptilus_fimbriatus;	1e-65	Z92903.1.1799_U
OTU_1767	Eukaryota;Stramenopiles;Stramenopiles_X;Labyrinthulea;Labyrinthulales;Labyrinthulaceae;Oblongichytrium;Oblongichytrium_sp.;	5e-141	AF257316.1.1635_U
OTU_1766	Eukaryota;Rhizaria;Cercozoa;Endomyxa;Reticulosida;Filoretidae;Filoreta;Filoreta_sp.;	4e-93	DQ504354.1.1974_U
OTU_1765	Eukaryota;Excavata;Discoba;Euglenozoa;Kinetoplastida;Prokinetoplastidae;Prokinetoplastidae_X;Prokinetoplastidae_X_sp.;	6e-113	AF530521.1.1912_U
OTU_1764	Eukaryota;Rhizaria;Foraminifera;Foraminifera_X;Foraminifera_XX;Foraminifera_XXX;Allogromida;Allogromida_sp.;	6e-96	EU213258.1.809_U
OTU_866	Eukaryota;Rhizaria;Cercozoa;Endomyxa;Endomyxa_X;Endo4-lineage;Endo4-lineage_X;Endo4-lineage_X_sp.;	3e-87	GU822711.1.1406_U
OTU_4275	Eukaryota;Alveolata;Apicomplexa;Apicomplexa_X;Piroplasmida;Theileria-group;Theileria;Theileria_sp.;	1e-71	KF597078.1.1666_U
OTU_1289	Eukaryota;Opisthokonta;Fungi;Basidiomycota;Agaricomycotina;Agaricomycetes;Agaricomycetes_X;Agaricomycetes_X_sp.;	4e-71	EF024776.1.1853_U
OTU_867	Eukaryota;Excavata;Discoba;Euglenozoa;Kinetoplastida;Neobodonid;Rhynchomonas;Rhynchomonas_nasuta;	1e-163	DQ207595.1.2132_U
OTU_4915	Eukaryota;Amoebozoa;Lobosa;Tubulinea;Nolandida;Nolandellidae;Nolandella;Nolandella_sp.;	1e-98	AB505543.1.1767_U
OTU_4720	No blast hit	None	None
OTU_3442	Eukaryota;Amoebozoa;Lobosa;Tubulinea;Arcellinida;Arcellinida_X;Cryptodifflugia;Cryptodifflugia_operculata;	9e-60	JF694280.1.1946_U
OTU_3069	Eukaryota;Opisthokonta;Metazoa;Annelida;Annelida_X;Annelida_XX;Nothria;Nothria_conchylega;	8e-143	AY176295.1.1740_U
OTU_4682	Eukaryota;Rhizaria;Cercozoa;Filosa-Thecofilosea;Cryomonadida;Protaspa-lineage;Protaspa-lineage_X;Protaspa-lineage_X_sp.;	6e-147	KC488582.1.1717_U
OTU_5079	Eukaryota;Opisthokonta;Fungi;Ascomycota;Pezizomycotina;Dothideomycetes;Dothideomycetes_X;Dothideomycetes_X_sp.;	8e-143	DQ423731.1.892_U
OTU_5078	Eukaryota;Stramenopiles;Stramenopiles_X;MAST;MAST-1;MAST-1A;MAST-1A_X;MAST-1A_X_sp.;	9e-146	KC488521.1.1657_U
OTU_5077	Eukaryota;Stramenopiles;Stramenopiles_X;MAST;MAST-12;MAST-12A;MAST-12A_X;MAST-12A_X_sp.;	2e-143	JQ222924.1.1664_U
OTU_5076	Eukaryota;Amoebozoa;Lobosa;Tubulinea;Echinamoebida;Echinamoebidae;Echinamoeba;Echinamoeba_sp.;	1e-83	GU290114.1.1827_U
OTU_5075	Eukaryota;Opisthokonta;Fungi;Ascomycota;Pezizomycotina;Dothideomycetes;Cladosporium;Cladosporium_sphaerospermum;	8e-143	HM347335.1.1622_U
OTU_5074	Eukaryota;Opisthokonta;Metazoa;Cnidaria;Cnidaria_X;Hydrozoa;Hydrozoa_X;Hydrozoa_X_sp.;	2e-143	FJ169747.1.928_U
OTU_5073	Eukaryota;Opisthokonta;Fungi;Ascomycota;Pezizomycotina;Dothideomycetes;Phoma;Phoma_sp.;	2e-140	KJ467775.1.1640_U
OTU_4955	Eukaryota;Archaeplastida;Rhodophyta;Porphyridiophyceae;Porphyridiales;Porphyridiales_X;Timspurckia;Timspurckia_oligopyrenoides;	3e-69	KF422614.1.2272_U
OTU_5071	Eukaryota;Opisthokonta;Metazoa;Craniata;Craniata_X;Craniata_XX;Hexamermis;Hexamermis_albicans;	5e-144	KF732650.1.802_U
OTU_5070	Eukaryota;Opisthokonta;Fungi;Ascomycota;Pezizomycotina;Dothideomycetes;Dothideomycetes_X;Dothideomycetes_X_sp.;	5e-144	DQ423731.1.892_U
OTU_4550	Eukaryota;Opisthokonta;Metazoa;Mollusca;Gastropoda;Heterobranchia;Clio;Clio_pyramidata;	3e-127	DQ237967.1.1785_U
OTU_4954	Eukaryota;Stramenopiles;Ochrophyta;Bacillariophyta;Bacillariophyta_X;Polar-centric-Mediophyceae;Chaetoceros;Chaetoceros_setoense;	2e-146	AB847418.1.1763_U
OTU_4831	Eukaryota;Rhizaria;Radiolaria;RAD-B;RAD-B_X;RAD-B-Group-II;RAD-B-Group-II_X;RAD-B-Group-II_X_sp.;	3e-142	KJ763903.1.1795_U
OTU_4663	Eukaryota;Excavata;Discoba;Euglenozoa;Kinetoplastida;Neobodonid;Neobodo;Neobodo_designis;	2e-153	AY998645.1.2073_U
OTU_3378	Eukaryota;Amoebozoa;Conosa;Variosea;Variosea_X;Mariager-Fjord-lineage;Mariager-Fjord-lineage_X;Mariager-Fjord-lineage_X_sp.;	0.0	DQ103790.1.1656_U
OTU_4501	Eukaryota;Rhizaria;Cercozoa;Endomyxa;Reticulosida;Filoretidae;Filoreta;Filoreta_sp.;	6e-95	DQ504354.1.1974_U
OTU_4816	Eukaryota;Alveolata;Ciliophora;Spirotrichea;Choreotrichida;Leegaardiellidae_B;Leegaardiella;Leegaardiella_sp.;	5e-141	KJ759187.1.1752_U
OTU_3873	Eukaryota;Amoebozoa;Lobosa;Tubulinea;Euamoebida;LOS7N/I-lineage;Ptolemeba;Ptolemeba_bulliensis;	2e-69	KJ542108.1.1927_U
OTU_4817	No blast hit	None	None
OTU_2128	Eukaryota;Rhizaria;Cercozoa;Endomyxa;Reticulosida;Filoretidae;Filoreta;Filoreta_sp.;	1e-86	DQ504354.1.1974_U
OTU_4008	Eukaryota;Opisthokonta;Fungi;Ascomycota;Pezizomycotina;Eurotiomycetes;Monascus;Monascus_sp.;	5e-55	KJ747401.1.1682_U
OTU_4278	Eukaryota;Opisthokonta;Metazoa;Craniata;Craniata_X;Mammalia;Homo;Homo_sapiens;	6e-136	AADB02034831.22481.24231_U
OTU_3129	Eukaryota;Archaeplastida;Rhodophyta;Florideophyceae;Ceramiales;Dasyaceae;Heterosiphonia;Heterosiphonia_pulchra;	9e-29	AF488397.1.1788_U
OTU_3379	Eukaryota;Excavata;Discoba;Euglenozoa;Kinetoplastida;Neobodonid;Rhynchomonas;Rhynchomonas_nasuta;	7e-159	DQ207595.1.2132_U
OTU_1378	Eukaryota;Opisthokonta;Fungi;Basidiomycota;Agaricomycotina;Agaricomycetes;Agaricomycetes_X;Agaricomycetes_X_sp.;	3e-72	EF024776.1.1853_U
OTU_1379	Eukaryota;Opisthokonta;Fungi;Basidiomycota;Agaricomycotina;Agaricomycetes;Agaricomycetes_X;Agaricomycetes_X_sp.;	4e-71	EF024776.1.1853_U
OTU_4721	Eukaryota;Alveolata;Dinoflagellata;Syndiniales;Dino-Group-I;Dino-Group-I-Clade-2;Dino-Group-I-Clade-2_X;Dino-Group-I-Clade-2_X_sp.;	3e-142	KJ761538.1.1790_U
OTU_1374	Eukaryota;Amoebozoa;Lobosa;Tubulinea;Nolandida;Nolandellidae;Nolandella;Nolandella_hibernica;	1e-80	JQ519510.1.1797_U
OTU_1375	Eukaryota;Opisthokonta;Fungi;Basidiomycota;Agaricomycotina;Agaricomycetes;Agaricomycetes_X;Agaricomycetes_X_sp.;	2e-73	EF024776.1.1853_U
OTU_1376	Eukaryota;Rhizaria;Cercozoa;Endomyxa;Reticulosida;Filoretidae;Filoreta;Filoreta_sp.;	2e-95	DQ504354.1.1974_U
OTU_1377	Eukaryota;Opisthokonta;Fungi;Basidiomycota;Agaricomycotina;Agaricomycetes;Agaricomycetes_X;Agaricomycetes_X_sp.;	4e-71	EF024776.1.1853_U
OTU_1370	Eukaryota;Opisthokonta;Fungi;Basidiomycota;Agaricomycotina;Agaricomycetes;Agaricomycetes_X;Agaricomycetes_X_sp.;	4e-71	EF024776.1.1853_U
OTU_1371	Eukaryota;Opisthokonta;Fungi;Basidiomycota;Agaricomycotina;Agaricomycetes;Agaricomycetes_X;Agaricomycetes_X_sp.;	2e-73	EF024776.1.1853_U
OTU_1372	Eukaryota;Excavata;Discoba;Euglenozoa;Kinetoplastida;Neobodonid;Rhynchomonas;Rhynchomonas_nasuta;	3e-158	JN542571.1.2154_U
OTU_1373	Eukaryota;Opisthokonta;Fungi;Basidiomycota;Agaricomycotina;Agaricomycetes;Agaricomycetes_X;Agaricomycetes_X_sp.;	2e-73	EF024776.1.1853_U
OTU_3927	Eukaryota;Rhizaria;Foraminifera;Globothalamea;Rotaliida;Pseudoparrellidae;Epistominella;Epistominella_arctica;	1e-145	FJ185793.1.1012_U
OTU_3486	Eukaryota;Rhizaria;Cercozoa;Endomyxa;Reticulosida;Filoretidae;Filoreta;Filoreta_sp.;	1e-86	DQ504354.1.1974_U
OTU_3925	Eukaryota;Excavata;Discoba;Euglenozoa;Kinetoplastida;Eubodonid;Eubodonid_X;Eubodonid_X_sp.;	4e-139	AY753981.1.2133_U
OTU_3924	Eukaryota;Rhizaria;Cercozoa;Endomyxa-Ascetosporea;Paradinida;Paradinidae;Paradinium;Paradinium_poucheti;	3e-87	EU189029.1.2030_U
OTU_3923	Eukaryota;Excavata;Discoba;Euglenozoa;Euglenida;Petalomonadales;Notosolenus;Notosolenus_ostium;	4e-68	KC990930.1.2052_U
OTU_3922	Eukaryota;Amoebozoa;Lobosa;Tubulinea;Leptomyxida;Flabellulidae;Paraflabellula;Paraflabellula_hoguae;	1e-123	AF293899.1.1873_U
OTU_3921	Eukaryota;Archaeplastida;Rhodophyta;Porphyridiophyceae;Porphyridiales;Porphyridiales_X;Porphyridiales_XX;Porphyridiales_XX_sp.;	2e-60	FJ354870.1.1043_U
OTU_3920	Eukaryota;Amoebozoa;Lobosa;Discosea-Flabellinia;Dactylopodida;Paramoebidae;Neoparamoeba;Neoparamoeba_pemaquidensis;	0.0	AY193723.1.2061_U
OTU_4056	Eukaryota;Opisthokonta;Fungi;Ascomycota;Pezizomycotina;Eurotiomycetes;Monascus;Monascus_sp.;	5e-55	KJ747401.1.1682_U
OTU_4811	No blast hit	None	None
OTU_3929	Eukaryota;Excavata;Discoba;Euglenozoa;Kinetoplastida;Eubodonid;Eubodonid_X;Eubodonid_X_sp.;	1e-138	AY753981.1.2133_U
OTU_3928	Eukaryota;Excavata;Discoba;Euglenozoa;Kinetoplastida;Eubodonid;Eubodonid_X;Eubodonid_X_sp.;	6e-138	AY753981.1.2133_U
OTU_4054	No blast hit	None	None
OTU_4727	Eukaryota;Archaeplastida;Rhodophyta;Porphyridiophyceae;Porphyridiales;Porphyridiales_X;Porphyridiales_XX;Porphyridiales_XX_sp.;	1e-52	KF791557.1.1726_U
OTU_2756	Eukaryota;Rhizaria;Cercozoa;Endomyxa;Reticulosida;Filoretidae;Filoreta;Filoreta_sp.;	4e-90	DQ504354.1.1974_U
OTU_4425	Eukaryota;Opisthokonta;Metazoa;Arthropoda;Hexapoda;Insecta;Liposcelidae;Liposcelidae_sp.;	2e-150	AY900135.1.1947_U
OTU_5069	Eukaryota;Opisthokonta;Fungi;Ascomycota;Pezizomycotina;Dothideomycetes;Dothideomycetes_X;Dothideomycetes_X_sp.;	3e-142	DQ423717.1.883_U
OTU_4409	Eukaryota;Opisthokonta;Metazoa;Arthropoda;Hexapoda;Insecta;Liposcelidae;Liposcelidae_sp.;	1e-151	AY900135.1.1947_U
OTU_5096	Eukaryota;Opisthokonta;Fungi;Ascomycota;Pezizomycotina;Dothideomycetes;Hortaea;Hortaea_werneckii;	8e-143	KJ757400.1.1796_U
OTU_2710	Eukaryota;Rhizaria;Foraminifera;Globothalamea;Rotaliida;Alabaminidae;Oridorsalis;Oridorsalis_umbonatus;	0.0	EF534075.1.3373_U
OTU_3328	Eukaryota;Rhizaria;Foraminifera;Globothalamea;Rotaliida;Pseudoparrellidae;Epistominella;Epistominella_sp.;	1e-152	FJ185807.1.1016_U
OTU_3323	Eukaryota;Excavata;Discoba;Euglenozoa;Kinetoplastida;Prokinetoplastidae;Prokinetoplastidae_X;Prokinetoplastidae_X_sp.;	3e-99	AF530521.1.1912_U
OTU_3318	Eukaryota;Rhizaria;Cercozoa;Endomyxa-Phytomyxea;Phagomyxida;Phagomyxidae;Phagomixa;Phagomixa_sp.;	4e-81	AB191413.1.1728_U
OTU_4976	Eukaryota;Excavata;Discoba;Euglenozoa;Kinetoplastida;Prokinetoplastidae;Perkinsiella-like;Perkinsiella-like_sp.;	3e-59	EU884497.1.1633_U
OTU_5100	Eukaryota;Opisthokonta;Fungi;Ascomycota;Pezizomycotina;Dothideomycetes;Hortaea;Hortaea_werneckii;	2e-140	KJ757400.1.1796_U
OTU_3289	Eukaryota;Opisthokonta;Metazoa;Arthropoda;Crustacea;Maxillopoda;Peltogaster;Peltogaster_paguri;	8e-20	EU082415.1.1823_U
OTU_1200	Eukaryota;Excavata;Discoba;Euglenozoa;Kinetoplastida;Neobodonid;Rhynchomonas;Rhynchomonas_nasuta;	1e-160	DQ207595.1.2132_U
OTU_1973	Eukaryota;Excavata;Discoba;Euglenozoa;Kinetoplastida;Prokinetoplastidae;Prokinetoplastidae_X;Prokinetoplastidae_X_sp.;	4e-49	AF530521.1.1912_U
OTU_1970	Eukaryota;Excavata;Discoba;Euglenozoa;Diplonemea;Diplonemea_X;Diplonemea_XX;Diplonemea_XX_sp.;	6e-107	EU635644.1.1199_U
OTU_1971	Eukaryota;Rhizaria;Foraminifera;Globothalamea;Rotaliida;Pseudoparrellidae;Epistominella;Epistominella_sp.;	0.0	FJ185809.1.1018_U
OTU_1204	Eukaryota;Excavata;Discoba;Euglenozoa;Kinetoplastida;Neobodonid;Neobodo;Neobodo_sp.;	3e-155	FJ743435.1.2100_U
OTU_1205	Eukaryota;Excavata;Discoba;Euglenozoa;Kinetoplastida;Neobodonid;Rhynchomonas;Rhynchomonas_nasuta;	4e-151	AY425025.1.2176_U
OTU_1974	Eukaryota;Opisthokonta;Metazoa;Nematoda;Enoplea;Enoplea_X;Oncholaimidae;Oncholaimidae_sp.;	3e-133	HM564465.1.1489_U
OTU_1975	Eukaryota;Excavata;Discoba;Euglenozoa;Diplonemea;Diplonemea_X;Diplonemea_XX;Diplonemea_XX_sp.;	1e-64	KJ760279.1.2063_U
OTU_1208	Eukaryota;Excavata;Discoba;Euglenozoa;Kinetoplastida;Neobodonid;Rhynchomonas;Rhynchomonas_nasuta;	1e-160	DQ207595.1.2132_U
OTU_1209	Eukaryota;Amoebozoa;Lobosa;Discosea-Flabellinia;Dactylopodida;Paramoebidae;Neoparamoeba;Neoparamoeba_sp.;	0.0	AB505544.1.1980_U
OTU_1978	Eukaryota;Rhizaria;Foraminifera;Monothalamids;Monothalamids_Clade-E;Monothalamids_Clade-E_X;Psammophaga;Psammophaga_sp.;	1e-40	FN995306.1.1007_U
OTU_1979	Eukaryota;Excavata;Discoba;Euglenozoa;Kinetoplastida;Prokinetoplastidae;Prokinetoplastidae_X;Prokinetoplastidae_X_sp.;	9e-103	AF530521.1.1912_U
OTU_3857	Eukaryota;Excavata;Discoba;Euglenozoa;Kinetoplastida;Prokinetoplastidae;Perkinsiella-like;Perkinsiella-like_sp.;	9e-106	EU331030.1.1631_U
OTU_3856	Eukaryota;Amoebozoa;Lobosa;Tubulinea;Leptomyxida;Rhizamoeba-saxonica-lineage;Rhizamoeba;Rhizamoeba_saxonica;	9e-140	EU719197.1.1899_U
OTU_3855	Eukaryota;Amoebozoa;Lobosa;Tubulinea;Leptomyxida;Rhizamoeba-saxonica-lineage;Rhizamoeba;Rhizamoeba_saxonica;	3e-139	EU719197.1.1899_U
OTU_3854	Eukaryota;Excavata;Discoba;Euglenozoa;Kinetoplastida;Neobodonid;Rhynchomonas;Rhynchomonas_nasuta;	1e-160	DQ207595.1.2132_U
OTU_3735	Eukaryota;Amoebozoa;Lobosa;Tubulinea;Euamoebida;Hartmannellidae;Glaeseria;Glaeseria_mira;	3e-84	AY294146.1.1940_U
OTU_2614	Eukaryota;Excavata;Discoba;Euglenozoa;Kinetoplastida;Neobodonid;Rhynchomonas;Rhynchomonas_nasuta;	2e-153	AY425025.1.2176_U
OTU_3732	Eukaryota;Amoebozoa;Lobosa;Discosea-Flabellinia;Dactylopodida;Paramoebidae;Pseudoparamoeba;Pseudoparamoeba_pagei;	2e-171	AY277798.1.1352_U
OTU_4072	Eukaryota;Excavata;Discoba;Euglenozoa;Diplonemea;Diplonemea_X;Diplonemea_XX;Diplonemea_XX_sp.;	3e-161	KJ757377.1.2062_U
OTU_2648	Eukaryota;Rhizaria;Foraminifera;Foraminifera_X;Foraminifera_XX;Foraminifera_XXX;Foraminifera_XXXX;Foraminifera_XXXX_sp.;	0.0	JN003658.1.957_U
OTU_1998	Eukaryota;Rhizaria;Cercozoa;Endomyxa;Reticulosida;Filoretidae;Filoreta;Filoreta_sp.;	5e-99	DQ504354.1.1974_U
OTU_1999	Eukaryota;Opisthokonta;Metazoa;Loricifera;Loricifera_X;Loricifera_XX;Pliciloricus;Pliciloricus_sp.;	4e-139	AY746986.1.1855_U
OTU_2213	Eukaryota;Rhizaria;Radiolaria;Acantharea;Acantharea-Group-I;Acantharea-Group-I_X;Acantharea-Group-I_XX;Acantharea-Group-I_XX_sp.;	2e-85	KJ760946.1.1785_U
OTU_1990	Eukaryota;Alveolata;Dinoflagellata;Syndiniales;Dino-Group-II;Dino-Group-II-Clade-10-and-11;Dino-Group-II-Clade-10-and-11_X;Dino-Group-II-Clade-10-and-11_X_sp.;	3e-84	KJ763870.1.1793_U
OTU_1991	Eukaryota;Excavata;Discoba;Euglenozoa;Kinetoplastida;Prokinetoplastidae;Prokinetoplastidae_X;Prokinetoplastidae_X_sp.;	4e-117	AF530522.1.1916_U
OTU_1992	Eukaryota;Excavata;Discoba;Euglenozoa;Kinetoplastida;Prokinetoplastidae;Prokinetoplastidae_X;Prokinetoplastidae_X_sp.;	1e-64	AF530521.1.1912_U
OTU_1993	Eukaryota;Rhizaria;Cercozoa;Endomyxa-Ascetosporea;Paradinida;Paradinidae;Paradinium;Paradinium_poucheti;	4e-87	EU189029.1.2030_U
OTU_1994	Eukaryota;Excavata;Discoba;Euglenozoa;Kinetoplastida;Neobodonid;Neobodo;Neobodo_designis;	5e-157	JN542574.1.2136_U
OTU_1995	Eukaryota;Rhizaria;Foraminifera;Globothalamea;Rotaliida;Nonionidae;Cibicidoides;Cibicidoides_wuellerstorfi;	0.0	AJ972560.1.988_U
OTU_1996	Eukaryota;Opisthokonta;Metazoa;Arthropoda;Hexapoda;Insecta;Silusida;Silusida_marginella;	4e-09	GQ981078.1.923_U
OTU_1997	Eukaryota;Rhizaria;Cercozoa;Filosa-Imbricatea;Filosa-Imbricatea_X;Novel-clade-2;Novel-clade-2_X;Novel-clade-2_X_sp.;	6e-64	KJ925245.1.1688_U
OTU_2645	Eukaryota;Excavata;Discoba;Euglenozoa;Euglenida;Petalomonadales;Notosolenus;Notosolenus_ostium;	1e-67	KC990930.1.2052_U
OTU_4970	Eukaryota;Excavata;Discoba;Euglenozoa;Diplonemea;Diplonemea_X;Diplonemea_XX;Diplonemea_XX_sp.;	5e-163	KJ760020.1.2059_U
OTU_4326	Eukaryota;Excavata;Discoba;Euglenozoa;Diplonemea;Diplonemea_X;Diplonemea_XX;Diplonemea_XX_sp.;	1e-67	EU635639.1.1198_U
OTU_2089	Eukaryota;Excavata;Discoba;Euglenozoa;Kinetoplastida;Prokinetoplastidae;Prokinetoplastidae_X;Prokinetoplastidae_X_sp.;	3e-62	AF530521.1.1912_U
OTU_2088	Eukaryota;Rhizaria;Cercozoa;Endomyxa-Ascetosporea;Paradinida;Paradinida_X;Paradinida_XX;Paradinida_XX_sp.;	9e-82	AY449715.1.2072_U
OTU_2087	Eukaryota;Excavata;Discoba;Euglenozoa;Kinetoplastida;Prokinetoplastidae;Prokinetoplastidae_X;Prokinetoplastidae_X_sp.;	3e-62	AF530521.1.1912_U
OTU_2086	Eukaryota;Excavata;Discoba;Euglenozoa;Kinetoplastida;Prokinetoplastidae;Prokinetoplastidae_X;Prokinetoplastidae_X_sp.;	2e-54	AF530521.1.1912_U
OTU_2085	Eukaryota;Excavata;Discoba;Euglenozoa;Kinetoplastida;Prokinetoplastidae;Prokinetoplastidae_X;Prokinetoplastidae_X_sp.;	4e-65	AF530521.1.1912_U
OTU_2084	Eukaryota;Rhizaria;Foraminifera;Foraminifera_X;Foraminifera_XX;Foraminifera_XXX;Foraminifera_XXXX;Foraminifera_XXXX_sp.;	3e-29	FM999887.1.1374_U
OTU_2083	Eukaryota;Rhizaria;Cercozoa;Endomyxa;Reticulosida;Filoretidae;Filoreta;Filoreta_sp.;	1e-83	DQ504354.1.1974_U
OTU_2082	Eukaryota;Excavata;Discoba;Euglenozoa;Diplonemea;DSPD-1;DSPD-1_X;DSPD-1_X_sp.;	8e-91	KJ762543.1.2061_U
OTU_2081	Eukaryota;Rhizaria;Cercozoa;Endomyxa;Reticulosida;Filoretidae;Filoreta;Filoreta_sp.;	4e-90	DQ504354.1.1974_U
OTU_2080	Eukaryota;Excavata;Discoba;Euglenozoa;Diplonemea;Diplonemea_X;Diplonemea_XX;Diplonemea_XX_sp.;	4e-65	KJ760279.1.2063_U
OTU_4669	Eukaryota;Alveolata;Apicomplexa;Apicomplexa_X;Coccidia;Hepatozoon-group;Hepatozoon;Hepatozoon_sp.;	2e-94	KJ413135.1.835_U
OTU_3869	Eukaryota;Amoebozoa;Lobosa;Tubulinea;Euamoebida;LOS7N/I-lineage;Ptolemeba;Ptolemeba_bulliensis;	9e-69	KJ542108.1.1927_U
OTU_2130	Eukaryota;Rhizaria;Cercozoa;Endomyxa;Vampyrellida;Vampyrellida_X;Vampyrellida_XX;Vampyrellida_XX_sp.;	1e-77	EU567269.1.1745_U
OTU_2319	Eukaryota;Rhizaria;Cercozoa;Endomyxa;Reticulosida;Filoretidae;Filoreta;Filoreta_sp.;	1e-86	DQ504354.1.1974_U
OTU_2318	No blast hit	None	None
OTU_2317	Eukaryota;Rhizaria;Cercozoa;Filosa-Imbricatea;Filosa-Imbricatea_X;Novel-clade-2;Novel-clade-2_X;Novel-clade-2_X_sp.;	2e-72	KJ925245.1.1688_U
OTU_2316	Eukaryota;Opisthokonta;Metazoa;Arthropoda;Hexapoda;Insecta;Omalicna;Omalicna_sp.;	4e-40	DQ532519.1.1759_U
OTU_2315	Eukaryota;Rhizaria;Cercozoa;Endomyxa;Endomyxa_X;Endo4-lineage;Endo4-lineage_X;Endo4-lineage_X_sp.;	4e-87	GU822711.1.1406_U
OTU_2314	Eukaryota;Rhizaria;Cercozoa;Endomyxa-Ascetosporea;Paradinida;Paradinida_X;Paradinida_XX;Paradinida_XX_sp.;	3e-97	AY449715.1.2072_U
OTU_2313	Eukaryota;Rhizaria;Cercozoa;Endomyxa;Reticulosida;Filoretidae;Filoreta;Filoreta_sp.;	6e-92	DQ504354.1.1974_U
OTU_2312	Eukaryota;Rhizaria;Cercozoa;Endomyxa;Reticulosida;Filoretidae;Filoreta;Filoreta_sp.;	3e-94	DQ504354.1.1974_U
OTU_2311	Eukaryota;Excavata;Discoba;Euglenozoa;Diplonemea;Diplonemea_X;Diplonemea_XX;Diplonemea_XX_sp.;	2e-131	AB505540.1.1964_U
OTU_2310	Eukaryota;Rhizaria;Cercozoa;Endomyxa;Endomyxa_X;Endo4-lineage;Endo4-lineage_X;Endo4-lineage_X_sp.;	6e-83	GU822711.1.1406_U
OTU_4559	No blast hit	None	None
OTU_5056	Eukaryota;Opisthokonta;Fungi;Basidiomycota;Agaricomycotina;Agaricomycetes;Hymenopellis;Hymenopellis_furfuracea;	8e-143	DQ089015.1.1782_U
OTU_2135	Eukaryota;Opisthokonta;Fungi;Ascomycota;Pezizomycotina;Eurotiomycetes;Monascus;Monascus_sp.;	8e-51	KJ747401.1.1682_U
OTU_3487	Eukaryota;Opisthokonta;Metazoa;Nematoda;Chromadorea;Chromadorea_X;Monhystera;Monhystera_sp.;	2e-88	HM347784.1.1006_U
OTU_2642	Eukaryota;Rhizaria;Foraminifera;Globothalamea;Rotaliida;Rotaliida_X;Rotaliida_XX;Rotaliida_XX_sp.;	9e-39	GU433634.1.1283_U
OTU_2218	Eukaryota;Excavata;Discoba;Euglenozoa;Kinetoplastida;Prokinetoplastidae;Prokinetoplastidae_X;Prokinetoplastidae_X_sp.;	8e-17	AF530521.1.1912_U
OTU_4668	Eukaryota;Stramenopiles;Stramenopiles_X;MAST;MAST-12;MAST-12A;MAST-12A_X;MAST-12A_X_sp.;	1e-144	JQ222924.1.1664_U
OTU_2537	Eukaryota;Rhizaria;Foraminifera;Globothalamea;Rotaliida;Buliminacea;Bulimina;Bulimina_aculeata;	7e-157	AY488866.1.1014_U
OTU_215	Eukaryota;Opisthokonta;Fungi;Basidiomycota;Agaricomycotina;Agaricomycetes;Agaricomycetes_X;Agaricomycetes_X_sp.;	4e-71	EF024776.1.1853_U
OTU_2535	Eukaryota;Rhizaria;Cercozoa;Endomyxa;Reticulosida;Filoretidae;Filoreta;Filoreta_sp.;	6e-89	DQ504354.1.1974_U
OTU_1889	Eukaryota;Rhizaria;Foraminifera;Globothalamea;Rotaliida;Pseudoparrellidae;Epistominella;Epistominella_arctica;	4e-158	FJ185793.1.1012_U
OTU_2533	Eukaryota;Excavata;Discoba;Euglenozoa;Kinetoplastida;Prokinetoplastidae;Prokinetoplastidae_X;Prokinetoplastidae_X_sp.;	9e-66	AF530521.1.1912_U
OTU_2532	Eukaryota;Excavata;Discoba;Euglenozoa;Kinetoplastida;Prokinetoplastidae;Prokinetoplastidae_X;Prokinetoplastidae_X_sp.;	3e-62	AF530521.1.1912_U
OTU_2531	Eukaryota;Rhizaria;Cercozoa;Endomyxa-Ascetosporea;Paradinida;Paradinida_X;Paradinida_XX;Paradinida_XX_sp.;	1e-96	AY449715.1.2072_U
OTU_214	Eukaryota;Excavata;Discoba;Euglenozoa;Kinetoplastida;Neobodonid;Rhynchomonas;Rhynchomonas_nasuta;	3e-158	JN542571.1.2154_U
OTU_217	Eukaryota;Rhizaria;Cercozoa;Endomyxa;Reticulosida;Filoretidae;Filoreta;Filoreta_sp.;	3e-97	DQ504354.1.1974_U
OTU_2539	Eukaryota;Excavata;Discoba;Euglenozoa;Diplonemea;Diplonemea_X;Rhynchopus;Rhynchopus_sp.;	5e-18	AY425013.1.2032_U
OTU_2538	Eukaryota;Rhizaria;Cercozoa;Endomyxa;Endomyxa_X;Endo4-lineage;Endo4-lineage_X;Endo4-lineage_X_sp.;	9e-85	GU822711.1.1406_U
OTU_4257	Eukaryota;Alveolata;Apicomplexa;Apicomplexa_X;Piroplasmida;Theileria-group;Theileria;Theileria_sp.;	3e-72	KF597078.1.1666_U
OTU_216	Eukaryota;Opisthokonta;Fungi;Basidiomycota;Agaricomycotina;Agaricomycetes;Agaricomycetes_X;Agaricomycetes_X_sp.;	4e-71	EF024776.1.1853_U
OTU_747	Eukaryota;Excavata;Discoba;Euglenozoa;Kinetoplastida;Eubodonid;Eubodonid_X;Eubodonid_X_sp.;	1e-138	AY753981.1.2133_U
OTU_4828	Eukaryota;Alveolata;Ciliophora;Spirotrichea;Tintinnida;TIN_03;TIN_03_X;TIN_03_X_sp.;	3e-139	FN690023.1.1667_U
OTU_5065	No blast hit	None	None
OTU_210	Eukaryota;Amoebozoa;Lobosa;Tubulinea;Arcellinida;Arcellinida_X;Cryptodifflugia;Cryptodifflugia_operculata;	4e-71	JF694280.1.1946_U
OTU_3138	Eukaryota;Excavata;Discoba;Euglenozoa;Euglenida;Pleotidales;Ploeotia;Ploeotia_vitrea;	3e-53	KC990933.1.2057_U
OTU_213	Eukaryota;Rhizaria;Cercozoa;Endomyxa;Reticulosida;Filoretidae;Filoreta;Filoreta_sp.;	1e-90	DQ504354.1.1974_U
OTU_3134	Eukaryota;Rhizaria;Cercozoa;Endomyxa;Endomyxa_X;Endo4-lineage;Endo4-lineage_X;Endo4-lineage_X_sp.;	9e-88	GU822711.1.1406_U
OTU_3135	Eukaryota;Opisthokonta;Metazoa;Annelida;Annelida_X;Annelida_XX;Aurospio;Aurospio_dibranchiata;	2e-140	EU340091.1.1797_U
OTU_3136	Eukaryota;Rhizaria;Cercozoa;Endomyxa;Reticulosida;Filoretidae;Filoreta;Filoreta_sp.;	2e-89	DQ504354.1.1974_U
OTU_212	Eukaryota;Opisthokonta;Fungi;Basidiomycota;Agaricomycotina;Agaricomycetes;Agaricomycetes_X;Agaricomycetes_X_sp.;	4e-71	EF024776.1.1853_U
OTU_3130	Eukaryota;Archaeplastida;Rhodophyta;Florideophyceae;Ceramiales;Dasyaceae;Heterosiphonia;Heterosiphonia_pulchra;	4e-28	AF488397.1.1788_U
OTU_3131	Eukaryota;Rhizaria;Cercozoa;Endomyxa;Reticulosida;Filoretidae;Filoreta;Filoreta_sp.;	4e-87	DQ504354.1.1974_U
OTU_3132	Eukaryota;Rhizaria;Cercozoa;Endomyxa;Endomyxa_X;Endo4-lineage;Endo4-lineage_X;Endo4-lineage_X_sp.;	9e-82	GU822711.1.1406_U
OTU_3133	No blast hit	None	None
OTU_2403	Eukaryota;Rhizaria;Cercozoa;Endomyxa;Reticulosida;Filoretidae;Filoreta;Filoreta_sp.;	4e-90	DQ504354.1.1974_U
OTU_2402	Eukaryota;Opisthokonta;Metazoa;Loricifera;Loricifera_X;Loricifera_XX;Pliciloricus;Pliciloricus_sp.;	4e-68	AY746986.1.1855_U
OTU_2401	Eukaryota;Rhizaria;Cercozoa;Endomyxa;Reticulosida;Filoretidae;Filoreta;Filoreta_sp.;	6e-95	DQ504354.1.1974_U
OTU_2400	Eukaryota;Excavata;Discoba;Euglenozoa;Kinetoplastida;Prokinetoplastidae;Prokinetoplastidae_X;Prokinetoplastidae_X_sp.;	2e-60	AF530521.1.1912_U
OTU_2407	Eukaryota;Rhizaria;Cercozoa;Endomyxa;Reticulosida;Filoretidae;Filoreta;Filoreta_sp.;	3e-97	DQ504354.1.1974_U
OTU_2406	Eukaryota;Rhizaria;Foraminifera;Monothalamids;Monothalamids_Clade-I;Monothalamids_Clade-I_X;Allogromia;Allogromia_sp.;	3e-14	EU213247.1.828_U
OTU_2405	Eukaryota;Opisthokonta;Metazoa;Loricifera;Loricifera_X;Loricifera_XX;Pliciloricus;Pliciloricus_sp.;	9e-69	AY746986.1.1855_U
OTU_2404	Eukaryota;Stramenopiles;Ochrophyta;Bacillariophyta;Bacillariophyta_X;Polar-centric-Mediophyceae;Chaetoceros;Chaetoceros_sp.;	5e-86	GU385557.1.1708_U
OTU_2409	Eukaryota;Rhizaria;Cercozoa;Endomyxa-Ascetosporea;Paradinida;Paradinida_X;Paradinida_XX;Paradinida_XX_sp.;	6e-92	AY449715.1.2072_U
OTU_2408	Eukaryota;Excavata;Discoba;Euglenozoa;Kinetoplastida;Prokinetoplastidae;Prokinetoplastidae_X;Prokinetoplastidae_X_sp.;	1e-64	AF530521.1.1912_U
OTU_749	Eukaryota;Excavata;Discoba;Euglenozoa;Kinetoplastida;Neobodonid;Rhynchomonas;Rhynchomonas_nasuta;	5e-163	DQ207595.1.2132_U
OTU_2629	Eukaryota;Rhizaria;Cercozoa;Endomyxa;Reticulosida;Filoretidae;Filoreta;Filoreta_sp.;	4e-93	DQ504354.1.1974_U
OTU_1467	Eukaryota;Amoebozoa;Lobosa;Tubulinea;Arcellinida;Arcellinida_X;Cryptodifflugia;Cryptodifflugia_operculata;	2e-70	JF694280.1.1946_U
OTU_509	Eukaryota;Excavata;Discoba;Euglenozoa;Diplonemea;Diplonemea_X;Diplonemea_XX;Diplonemea_XX_sp.;	4e-102	EU635681.1.1174_U
OTU_508	No blast hit	None	None
OTU_505	Eukaryota;Amoebozoa;Lobosa;Tubulinea;Arcellinida;Arcellinida_X;Cryptodifflugia;Cryptodifflugia_operculata;	1e-64	JF694280.1.1946_U
OTU_219	Eukaryota;Rhizaria;Cercozoa;Endomyxa;Reticulosida;Filoretidae;Filoreta;Filoreta_sp.;	6e-92	DQ504354.1.1974_U
OTU_507	Eukaryota;Rhizaria;Foraminifera;Foraminifera_X;Foraminifera_XX;Foraminifera_XXX;Foraminifera_XXXX;Foraminifera_XXXX_sp.;	3e-69	EU213207.1.818_U
OTU_506	Eukaryota;Amoebozoa;Lobosa;Tubulinea;Nolandida;Nolandellidae;Nolandella;Nolandella_sp.;	3e-133	GU320609.1.1054_U
OTU_501	Eukaryota;Amoebozoa;Lobosa;Tubulinea;Nolandida;Nolandellidae;Nolandella;Nolandella_sp.;	3e-133	GU320609.1.1054_U
OTU_500	Eukaryota;Amoebozoa;Lobosa;Tubulinea;Nolandida;Nolandellidae;Nolandella;Nolandella_sp.;	1e-126	GU320609.1.1054_U
OTU_503	Eukaryota;Amoebozoa;Lobosa;Tubulinea;Arcellinida;Arcellinida_X;Cryptodifflugia;Cryptodifflugia_operculata;	4e-62	JF694280.1.1946_U
OTU_218	Eukaryota;Excavata;Discoba;Euglenozoa;Kinetoplastida;Neobodonid;Rhynchomonas;Rhynchomonas_nasuta;	7e-150	AY425025.1.2176_U
OTU_4809	No blast hit	None	None
OTU_4808	Eukaryota;Alveolata;Dinoflagellata;Dinophyceae;Dinophyceae_X;Dinophyceae_XX;Dinophyceae_XXX;Dinophyceae_XXX_sp.;	5e-144	KJ764350.1.1797_U
OTU_4328	Eukaryota;Amoebozoa;Lobosa;Tubulinea;Nolandida;Nolandellidae;Nolandella;Nolandella_sp.;	1e-107	EU273451.1.1814_U
OTU_5109	No blast hit	None	None
OTU_3510	Eukaryota;Opisthokonta;Metazoa;Platyhelminthes;Turbellaria;Rhabdocoela;Styloplanella;Styloplanella_strongylostomoides;	2e-91	AY775772.1.1816_U
OTU_4801	No blast hit	None	None
OTU_4800	No blast hit	None	None
OTU_4803	No blast hit	None	None
OTU_3511	Eukaryota;Rhizaria;Cercozoa;Endomyxa;Reticulosida;Filoretidae;Filoreta;Filoreta_sp.;	4e-87	DQ504354.1.1974_U
OTU_4805	Eukaryota;Opisthokonta;Metazoa;Cnidaria;Cnidaria_X;Hydrozoa;Hydrozoa_X;Hydrozoa_X_sp.;	2e-143	FJ169747.1.928_U
OTU_4804	No blast hit	None	None
OTU_4807	Eukaryota;Excavata;Discoba;Euglenozoa;Kinetoplastida;Neobodonid;Rhynchomonas;Rhynchomonas_nasuta;	3e-164	HQ869417.1.1176_U
OTU_3502	Eukaryota;Opisthokonta;Metazoa;Platyhelminthes;Turbellaria;Rhabdocoela;Styloplanella;Styloplanella_strongylostomoides;	1e-92	AY775772.1.1816_U
OTU_32	Eukaryota;Archaeplastida;Streptophyta;Embryophyceae;Embryophyceae_X;Embryophyceae_XX;Solanum;Solanum_tuberosum;	2e-143	AEWC01036406.619.2427_U
OTU_33	Eukaryota;Opisthokonta;Fungi;Ascomycota;Pezizomycotina;Dothideomycetes;Hortaea;Hortaea_werneckii;	1e-141	KJ757400.1.1796_U
OTU_30	Eukaryota;Opisthokonta;Fungi;Ascomycota;Pezizomycotina;Dothideomycetes;Phoma;Phoma_sp.;	8e-140	KJ467775.1.1640_U
OTU_31	Eukaryota;Opisthokonta;Fungi;Ascomycota;Pezizomycotina;Dothideomycetes;Scolecobasidium;Scolecobasidium_fusiforme;	8e-140	KF156101.1.1464_U
OTU_36	Eukaryota;Opisthokonta;Fungi;Ascomycota;Pezizomycotina;Pezizomycotina_X;Pezizomycotina_XX;Pezizomycotina_XX_sp.;	3e-142	EU174559.1.833_U
OTU_37	Eukaryota;Stramenopiles;Stramenopiles_X;MAST;MAST-12;MAST-12A;MAST-12A_X;MAST-12A_X_sp.;	8e-143	JQ222924.1.1664_U
OTU_34	Eukaryota;Rhizaria;Cercozoa;Filosa-Thecofilosea;Cryomonadida;Protaspa-lineage;Protaspa-lineage_X;Protaspa-lineage_X_sp.;	8e-143	KC488582.1.1717_U
OTU_35	Eukaryota;Stramenopiles;Stramenopiles_X;MAST;MAST-12;MAST-12A;MAST-12A_X;MAST-12A_X_sp.;	8e-143	JQ222924.1.1664_U
OTU_38	Eukaryota;Stramenopiles;Stramenopiles_X;MAST;MAST-12;MAST-12A;MAST-12A_X;MAST-12A_X_sp.;	2e-146	JQ222924.1.1664_U
OTU_39	Eukaryota;Stramenopiles;Ochrophyta;Bacillariophyta;Bacillariophyta_X;Polar-centric-Mediophyceae;Chaetoceros;Chaetoceros_setoense;	3e-142	AB847418.1.1763_U
OTU_3040	Eukaryota;Excavata;Discoba;Euglenozoa;Kinetoplastida;Prokinetoplastidae;Prokinetoplastidae_X;Prokinetoplastidae_X_sp.;	1e-52	AF530521.1.1912_U
OTU_2396	Eukaryota;Opisthokonta;Metazoa;Loricifera;Loricifera_X;Loricifera_XX;Pliciloricus;Pliciloricus_sp.;	2e-70	AY746986.1.1855_U
OTU_3042	Eukaryota;Excavata;Discoba;Euglenozoa;Euglenida;Petalomonadales;Notosolenus;Notosolenus_ostium;	6e-70	KC990930.1.2052_U
OTU_3043	Eukaryota;Hacrobia;Haptophyta;Prymnesiophyceae;Phaeocystales;Phaeocystaceae;Phaeocystis;Phaeocystis_sp.;	1e-06	HQ864977
OTU_2888	Eukaryota;Rhizaria;Cercozoa;Endomyxa;Endomyxa_X;Endo4-lineage;Endo4-lineage_X;Endo4-lineage_X_sp.;	9e-85	GU822711.1.1406_U
OTU_3045	Eukaryota;Opisthokonta;Fungi;Ascomycota;Pezizomycotina;Eurotiomycetes;Monascus;Monascus_sp.;	5e-55	KJ747401.1.1682_U
OTU_3046	Eukaryota;Opisthokonta;Fungi;Ascomycota;Pezizomycotina;Sordariomycetes;Sordariomycetes_X;Sordariomycetes_X_sp.;	1e-06	EU172791.1.859_U
OTU_3047	Eukaryota;Rhizaria;Foraminifera;Globothalamea;Rotaliida;Globigerinacea;Globigerinita;Globigerinita_glutinata;	2e-51	AY453136.1.1005_U
OTU_3048	Eukaryota;Excavata;Discoba;Euglenozoa;Euglenida;Petalomonadales;Notosolenus;Notosolenus_ostium;	3e-90	KC990930.1.2052_U
OTU_1547	Eukaryota;Amoebozoa;Lobosa;Lobosa_X;Stygamoebida;Vermistella-lineage;Vermistella;Vermistella_antarctica;	4e-145	DQ229956.1.1939_U
OTU_1546	Eukaryota;Amoebozoa;Lobosa;Lobosa_X;Stygamoebida;Vermistella-lineage;Vermistella;Vermistella_antarctica;	2e-144	DQ229956.1.1939_U
OTU_3668	Eukaryota;Amoebozoa;Lobosa;Discosea-Flabellinia;Dactylopodida;Paramoebidae;Pseudoparamoeba;Pseudoparamoeba_pagei;	1e-175	AY277798.1.1352_U
OTU_3669	Eukaryota;Archaeplastida;Rhodophyta;Porphyridiophyceae;Porphyridiales;Porphyridiales_X;Timspurckia;Timspurckia_oligopyrenoides;	6e-67	KF422614.1.2272_U
OTU_2985	Eukaryota;Opisthokonta;Metazoa;Nematoda;Enoplea;Enoplea_X;Oncholaimidae;Oncholaimidae_sp.;	1e-141	HM564640.1.1598_U
OTU_1545	Eukaryota;Excavata;Discoba;Euglenozoa;Kinetoplastida;Neobodonid;Rhynchomonas;Rhynchomonas_nasuta;	3e-149	AY425025.1.2176_U
OTU_3660	Eukaryota;Amoebozoa;Lobosa;Discosea-Flabellinia;Dactylopodida;Paramoebidae;Pseudoparamoeba;Pseudoparamoeba_pagei;	3e-167	AY277798.1.1352_U
OTU_3661	Eukaryota;Amoebozoa;Lobosa;Lobosa_X;Centramoebida;Acanthamoebidae;Acanthamoeba;Acanthamoeba_sp.;	1e-89	AB505484.1.1882_U
OTU_3662	Eukaryota;Archaeplastida;Rhodophyta;Porphyridiophyceae;Porphyridiales;Porphyridiales_X;Timspurckia;Timspurckia_oligopyrenoides;	6e-67	KF422614.1.2272_U
OTU_1544	Eukaryota;Excavata;Discoba;Euglenozoa;Kinetoplastida;Neobodonid;Rhynchomonas;Rhynchomonas_nasuta;	7e-150	AY425025.1.2176_U
OTU_3664	Eukaryota;Archaeplastida;Rhodophyta;Porphyridiophyceae;Porphyridiales;Porphyridiales_X;Timspurckia;Timspurckia_oligopyrenoides;	6e-67	KF422614.1.2272_U
OTU_3665	Eukaryota;Archaeplastida;Rhodophyta;Porphyridiophyceae;Porphyridiales;Porphyridiales_X;Timspurckia;Timspurckia_oligopyrenoides;	6e-67	KF422614.1.2272_U
OTU_3666	Eukaryota;Archaeplastida;Rhodophyta;Porphyridiophyceae;Porphyridiales;Porphyridiales_X;Timspurckia;Timspurckia_oligopyrenoides;	6e-67	KF422614.1.2272_U
OTU_3667	Eukaryota;Amoebozoa;Lobosa;Tubulinea;Euamoebida;Hartmannellidae;Glaeseria;Glaeseria_mira;	3e-84	AY294146.1.1940_U
OTU_619	Eukaryota;Amoebozoa;Lobosa;Tubulinea;Echinamoebida;Echinamoebidae;Echinamoeba;Echinamoeba_sp.;	4e-86	GU290114.1.1827_U
OTU_1577	Eukaryota;Excavata;Discoba;Euglenozoa;Kinetoplastida;Neobodonid;Rhynchomonas;Rhynchomonas_nasuta;	1e-151	AY425025.1.2176_U
OTU_1574	Eukaryota;Amoebozoa;Lobosa;Lobosa_X;Stygamoebida;Vermistella-lineage;Vermistella;Vermistella_antarctica;	4e-142	DQ229956.1.1939_U
OTU_1575	Eukaryota;Rhizaria;Cercozoa;Endomyxa;Reticulosida;Filoretidae;Filoreta;Filoreta_sp.;	1e-99	DQ504354.1.1974_U
OTU_1572	Eukaryota;Rhizaria;Cercozoa;Endomyxa;Reticulosida;Filoretidae;Filoreta;Filoreta_sp.;	6e-92	DQ504354.1.1974_U
OTU_1573	Eukaryota;Archaeplastida;Streptophyta;Zygnemophyceae;Zygnemophyceae_X;Zygnemophyceae_XX;Zygnema;Zygnema_peliosporum;	1e-83	AF408238.1.1657_U
OTU_1570	Eukaryota;Amoebozoa;Lobosa;Lobosa_X;Himatismenida;Parvamoebidae;Parvamoeba;Parvamoeba_monoura;	3e-72	EF455775.1.1917_U
OTU_1571	Eukaryota;Excavata;Discoba;Euglenozoa;Kinetoplastida;Neobodonid;Neobodo;Neobodo_sp.;	7e-153	FJ743435.1.2100_U
OTU_611	Eukaryota;Opisthokonta;Metazoa;Arthropoda;Crustacea;Maxillopoda;Temora;Temora_turbinata;	1e-132	GU969211.1.1738_U
OTU_610	Eukaryota;Stramenopiles;Stramenopiles_X;MAST;MAST-12;MAST-12A;MAST-12A_X;MAST-12A_X_sp.;	5e-144	JQ222924.1.1664_U
OTU_613	Eukaryota;Amoebozoa;Lobosa;Tubulinea;Echinamoebida;Echinamoebidae;Echinamoeba;Echinamoeba_sp.;	1e-83	GU290114.1.1827_U
OTU_612	Eukaryota;Stramenopiles;Stramenopiles_X;MAST;MAST-12;MAST-12A;MAST-12A_X;MAST-12A_X_sp.;	9e-146	JQ222924.1.1664_U
OTU_615	Eukaryota;Amoebozoa;Lobosa;Tubulinea;Echinamoebida;Echinamoebidae;Echinamoeba;Echinamoeba_sp.;	4e-86	GU290114.1.1827_U
OTU_626	Eukaryota;Amoebozoa;Lobosa;Tubulinea;Echinamoebida;Echinamoebidae;Echinamoeba;Echinamoeba_sp.;	1e-83	GU290114.1.1827_U
OTU_1578	Eukaryota;Excavata;Discoba;Euglenozoa;Kinetoplastida;Neobodonid;Rhynchomonas;Rhynchomonas_nasuta;	3e-149	AY425025.1.2176_U
OTU_1579	Eukaryota;Excavata;Discoba;Euglenozoa;Kinetoplastida;Neobodonid;Rhynchomonas;Rhynchomonas_nasuta;	3e-149	AY425025.1.2176_U
OTU_4529	Eukaryota;Rhizaria;Cercozoa;Endomyxa-Ascetosporea;Paradinida;Paradinidae;Paradinium;Paradinium_poucheti;	3e-87	EU189029.1.2030_U
OTU_195	Eukaryota;Opisthokonta;Fungi;Basidiomycota;Agaricomycotina;Agaricomycetes;Agaricomycetes_X;Agaricomycetes_X_sp.;	4e-71	EF024776.1.1853_U
OTU_4249	Eukaryota;Alveolata;Apicomplexa;Apicomplexa_X;Piroplasmida;Theileria-group;Theileria;Theileria_sp.;	3e-72	KF597078.1.1666_U
OTU_4248	Eukaryota;Alveolata;Apicomplexa;Apicomplexa_X;Piroplasmida;Theileria-group;Theileria;Theileria_sp.;	1e-71	KF597078.1.1666_U
OTU_4247	Eukaryota;Rhizaria;Cercozoa;Endomyxa;Vampyrellida;Sey055-lineage;Sey055-lineage_X;Sey055-lineage_X_sp.;	6e-70	AY605200.1.806_U
OTU_192	Eukaryota;Excavata;Discoba;Euglenozoa;Kinetoplastida;Neobodonid;Rhynchomonas;Rhynchomonas_nasuta;	3e-149	AY425025.1.2176_U
OTU_4245	Eukaryota;Excavata;Discoba;Euglenozoa;Diplonemea;Diplonemea_X;Diplonemea_XX;Diplonemea_XX_sp.;	1e-169	EU635637.1.1198_U
OTU_4413	Eukaryota;Opisthokonta;Metazoa;Arthropoda;Hexapoda;Insecta;Liposcelidae;Liposcelidae_sp.;	4e-154	AY900135.1.1947_U
OTU_4243	Eukaryota;Excavata;Discoba;Euglenozoa;Kinetoplastida;Neobodonid;Rhynchobodo;Rhynchobodo_sp.;	6e-141	DQ207594.1.2137_U
OTU_4242	Eukaryota;Opisthokonta;Metazoa;Craniata;Craniata_X;Craniata_XX;Hexamermis;Hexamermis_albicans;	5e-144	KF732650.1.802_U
OTU_4241	Eukaryota;Archaeplastida;Streptophyta;Embryophyceae;Embryophyceae_X;Embryophyceae_XX;Persea;Persea_americana;	1e-144	JF966540.1.1748_U
OTU_193	Eukaryota;Excavata;Discoba;Euglenozoa;Kinetoplastida;Neobodonid;Rhynchomonas;Rhynchomonas_nasuta;	3e-149	AY425025.1.2176_U
OTU_3264	Eukaryota;Rhizaria;Cercozoa;Endomyxa;Reticulosida;Filoretidae;Filoreta;Filoreta_sp.;	1e-86	DQ504354.1.1974_U
OTU_3265	Eukaryota;Rhizaria;Foraminifera;Monothalamids;Monothalamids_X;Monothalamids_XX;Monothalamids_XXX;Monothalamids_XXX_sp.;	1e-99	AJ514846.1.1065_U
OTU_3266	Eukaryota;Apusozoa;Apusomonadidae;Apusomonadidae_Group-3;Apusomonadidae_Group-3_X;Apusomonadidae_Group-3_XX;Apusomonadidae_Group-3_XXX;Apusomonadidae_Group-3_XXX_sp.;	4e-145	AF530526.1.1920_U
OTU_3267	Eukaryota;Excavata;Discoba;Euglenozoa;Kinetoplastida;Prokinetoplastidae;Prokinetoplastidae_X;Prokinetoplastidae_X_sp.;	3e-62	AF530521.1.1912_U
OTU_299	Eukaryota;Amoebozoa;Lobosa;Discosea-Flabellinia;Dactylopodida;Paramoebidae;Pseudoparamoeba;Pseudoparamoeba_pagei;	5e-166	AY277798.1.1352_U
OTU_298	Eukaryota;Rhizaria;Foraminifera;Foraminifera_X;Foraminifera_XX;Foraminifera_XXX;Allogromida;Allogromida_sp.;	7e-52	EU213260.1.917_U
OTU_3262	Eukaryota;Rhizaria;Foraminifera;Globothalamea;Textulariida;Trochamminidae;Trochammina;Trochammina_hadai;	2e-132	DQ408637.1.3475_U
OTU_3263	Eukaryota;Rhizaria;Foraminifera;Foraminifera_X;Foraminifera_XX;Foraminifera_XXX;Foraminifera_XXXX;Foraminifera_XXXX_sp.;	1e-87	JN003655.1.1034_U
OTU_295	Eukaryota;Rhizaria;Foraminifera;Globothalamea;Rotaliida;Buliminacea;Bulimina;Bulimina_aculeata;	2e-154	AY488866.1.1014_U
OTU_294	Eukaryota;Archaeplastida;Rhodophyta;Porphyridiophyceae;Porphyridiales;Porphyridiales_X;Timspurckia;Timspurckia_oligopyrenoides;	6e-67	KF422614.1.2272_U
OTU_297	Eukaryota;Rhizaria;Foraminifera;Monothalamids;Monothalamids_X;Monothalamids_XX;Monothalamids_XXX;Monothalamids_XXX_sp.;	1e-83	JN003676.1.933_U
OTU_623	Eukaryota;Amoebozoa;Lobosa;Tubulinea;Echinamoebida;Echinamoebidae;Echinamoeba;Echinamoeba_sp.;	1e-83	GU290114.1.1827_U
OTU_291	Eukaryota;Rhizaria;Foraminifera;Globothalamea;Rotaliida;Buliminacea;Bulimina;Bulimina_aculeata;	2e-157	AY488866.1.1014_U
OTU_290	Eukaryota;Rhizaria;Foraminifera;Monothalamids;Monothalamids_X;Monothalamids_XX;Hippocrepinella;Hippocrepinella_sp.;	0.0	AJ307764.1.928_U
OTU_293	Eukaryota;Rhizaria;Foraminifera;Globothalamea;Rotaliida;Buliminacea;Bulimina;Bulimina_aculeata;	3e-159	AY488866.1.1014_U
OTU_292	Eukaryota;Excavata;Discoba;Euglenozoa;Kinetoplastida;Eubodonid;Eubodonid_X;Eubodonid_X_sp.;	4e-139	AY753981.1.2133_U
OTU_475	Eukaryota;Excavata;Discoba;Euglenozoa;Kinetoplastida;Prokinetoplastidae;Prokinetoplastidae_X;Prokinetoplastidae_X_sp.;	2e-63	AF530521.1.1912_U
OTU_474	Eukaryota;Amoebozoa;Lobosa;Tubulinea;Nolandida;Nolandellidae;Nolandella;Nolandella_sp.;	4e-126	GU320609.1.1054_U
OTU_477	Eukaryota;Amoebozoa;Lobosa;Tubulinea;Nolandida;Nolandellidae;Nolandella;Nolandella_sp.;	3e-133	GU320609.1.1054_U
OTU_476	Eukaryota;Amoebozoa;Lobosa;Tubulinea;Nolandida;Nolandellidae;Nolandella;Nolandella_sp.;	3e-133	GU320609.1.1054_U
OTU_1688	Eukaryota;Excavata;Discoba;Euglenozoa;Kinetoplastida;Neobodonid;Neobodo;Neobodo_sp.;	4e-154	FJ743435.1.2100_U
OTU_1689	Eukaryota;Amoebozoa;Lobosa;Tubulinea;Nolandida;Nolandellidae;Nolandella;Nolandella_hibernica;	7e-79	JQ519510.1.1797_U
OTU_473	Eukaryota;Amoebozoa;Lobosa;Tubulinea;Nolandida;Nolandellidae;Nolandella;Nolandella_sp.;	2e-128	GU320609.1.1054_U
OTU_472	Eukaryota;Rhizaria;Cercozoa;Filosa-Thecofilosea;Cryomonadida;Protaspa-lineage;Protaspa-lineage_X;Protaspa-lineage_X_sp.;	1e-129	KC488582.1.1717_U
OTU_1684	Eukaryota;Amoebozoa;Lobosa;Tubulinea;Nolandida;Nolandellidae;Nolandella;Nolandella_hibernica;	1e-80	JQ519510.1.1797_U
OTU_1685	Eukaryota;Excavata;Discoba;Euglenozoa;Kinetoplastida;Neobodonid;Neobodo;Neobodo_sp.;	2e-153	FJ743435.1.2100_U
OTU_1686	Eukaryota;Excavata;Discoba;Euglenozoa;Kinetoplastida;Neobodonid;Rhynchomonas;Rhynchomonas_nasuta;	3e-149	AY425025.1.2176_U
OTU_1687	Eukaryota;Excavata;Discoba;Euglenozoa;Kinetoplastida;Neobodonid;Neobodo;Neobodo_sp.;	7e-153	FJ743435.1.2100_U
OTU_1680	Eukaryota;Rhizaria;Cercozoa;Endomyxa;Endomyxa_X;Endo4-lineage;Endo4-lineage_X;Endo4-lineage_X_sp.;	3e-87	GU822711.1.1406_U
OTU_1681	Eukaryota;Rhizaria;Cercozoa;Endomyxa-Ascetosporea;Paradinida;Paradinida_X;Paradinida_XX;Paradinida_XX_sp.;	1e-89	AY449715.1.2072_U
OTU_1682	Eukaryota;Excavata;Discoba;Euglenozoa;Kinetoplastida;Neobodonid;Neobodo;Neobodo_sp.;	7e-153	FJ743435.1.2100_U
OTU_1683	Eukaryota;Rhizaria;Cercozoa;Endomyxa;Endomyxa_X;Endo4-lineage;Endo4-lineage_X;Endo4-lineage_X_sp.;	3e-87	GU822711.1.1406_U
OTU_277	Eukaryota;Rhizaria;Cercozoa;Endomyxa;Reticulosida;Filoretidae;Filoreta;Filoreta_sp.;	6e-86	DQ504354.1.1974_U
OTU_276	Eukaryota;Rhizaria;Foraminifera;Foraminifera_X;Foraminifera_XX;Foraminifera_XXX;Foraminifera_XXXX;Foraminifera_XXXX_sp.;	2e-30	AY452798.1.816_U
OTU_275	Eukaryota;Rhizaria;Foraminifera;Foraminifera_X;Foraminifera_XX;Foraminifera_XXX;Foraminifera_XXXX;Foraminifera_XXXX_sp.;	3e-29	FM999887.1.1374_U
OTU_274	Eukaryota;Rhizaria;Cercozoa;Endomyxa;Reticulosida;Filoretidae;Filoreta;Filoreta_sp.;	6e-89	DQ504354.1.1974_U
OTU_273	Eukaryota;Rhizaria;Foraminifera;Monothalamids;Monothalamids_Clade-BM;Bathysiphonidae;Micrometula;Micrometula_hyalostriata;	8e-46	FR875124.1.978_U
OTU_272	Eukaryota;Rhizaria;Foraminifera;Foraminifera_X;Foraminifera_XX;Foraminifera_XXX;Foraminifera_XXXX;Foraminifera_XXXX_sp.;	9e-70	EU213207.1.818_U
OTU_271	Eukaryota;Rhizaria;Foraminifera;Globothalamea;Rotaliida;Buliminacea;Bulimina;Bulimina_aculeata;	7e-160	AY488866.1.1014_U
OTU_270	Eukaryota;Rhizaria;Cercozoa;Endomyxa;Reticulosida;Filoretidae;Filoreta;Filoreta_sp.;	4e-90	DQ504354.1.1974_U
OTU_5119	Eukaryota;Opisthokonta;Fungi;Ascomycota;Pezizomycotina;Eurotiomycetes;Monascus;Monascus_sp.;	1e-55	KJ747401.1.1682_U
OTU_279	Eukaryota;Rhizaria;Foraminifera;Globothalamea;Rotaliida;Rotaliida_X;Rotaliida_XX;Rotaliida_XX_sp.;	6e-43	JN003656.1.955_U
OTU_278	Eukaryota;Excavata;Discoba;Euglenozoa;Kinetoplastida;Prokinetoplastidae;Prokinetoplastidae_X;Prokinetoplastidae_X_sp.;	3e-62	AF530521.1.1912_U
OTU_3422	Eukaryota;Stramenopiles;Ochrophyta;Bacillariophyta;Bacillariophyta_X;Polar-centric-Mediophyceae;Polar-centric-Mediophyceae_X;Polar-centric-Mediophyceae_X_sp.;	2e-76	HM103511.1.1078_U
OTU_2916	Eukaryota;Stramenopiles;Ochrophyta;Bacillariophyta;Bacillariophyta_X;Polar-centric-Mediophyceae;Chaetoceros;Chaetoceros_sp.;	9e-85	KJ760687.1.1798_U
OTU_3128	Eukaryota;Stramenopiles;Ochrophyta;Bacillariophyta;Bacillariophyta_X;Polar-centric-Mediophyceae;Chaetoceros;Chaetoceros_neogracile;	5e-86	EF432513.1.1702_U
OTU_4661	Eukaryota;Excavata;Discoba;Euglenozoa;Kinetoplastida;Neobodonid;Neobodo;Neobodo_designis;	3e-149	AY998645.1.2073_U
OTU_4660	Eukaryota;Rhizaria;Cercozoa;Filosa-Imbricatea;Filosa-Imbricatea_X;Novel-clade-2;Novel-clade-2_X;Novel-clade-2_X_sp.;	2e-137	HM103468.1.999_U
OTU_3468	Eukaryota;Amoebozoa;Lobosa;Lobosa_X;Himatismenida;Parvamoebidae;Parvamoeba;Parvamoeba_monoura;	1e-126	EF455775.1.1917_U
OTU_3469	Eukaryota;Rhizaria;Foraminifera;Globothalamea;Globothalamea_X;Globothalamea_XX;Globothalamea_XXX;Globothalamea_XXX_sp.;	2e-70	AJ307747.1.1021_U
OTU_4665	Eukaryota;Opisthokonta;Metazoa;Cnidaria;Cnidaria_X;Hydrozoa;Hydrozoa_X;Hydrozoa_X_sp.;	3e-142	FJ169747.1.928_U
OTU_4664	Eukaryota;Amoebozoa;Lobosa;Tubulinea;Leptomyxida;Flabellulidae;Flabellula;Flabellula_sp.;	2e-88	EU852653.1.1873_U
OTU_4667	Eukaryota;Opisthokonta;Fungi;Chytridiomycota;Chytridiomycotina;Chytridiomycotina_X;Chytridiomycotina_XX;Chytridiomycotina_XX_sp.;	1e-141	AB468604.1.1323_U
OTU_4666	Eukaryota;Rhizaria;Cercozoa;Endomyxa-Phytomyxea;Phagomyxida;Phagomyxidae;Phagomyxa;Phagomyxa_sp.;	5e-98	AB252759.1.1675_U
OTU_3462	Eukaryota;Stramenopiles;Stramenopiles_X;Labyrinthulea;Labyrinthulales;Labyrinthulaceae;Oblongichytrium;Oblongichytrium_sp.;	5e-141	DQ367048.1.1757_U
OTU_3463	Eukaryota;Archaeplastida;Rhodophyta;Porphyridiophyceae;Porphyridiales;Porphyridiales_X;Timspurckia;Timspurckia_oligopyrenoides;	1e-71	KF422614.1.2272_U
OTU_3460	Eukaryota;Rhizaria;Foraminifera;Monothalamids;Monothalamids_X;Monothalamids_XX;Monothalamids_XXX;Monothalamids_XXX_sp.;	3e-81	JN003679.1.942_U
OTU_3461	Eukaryota;Excavata;Discoba;Euglenozoa;Diplonemea;Diplonemea_X;Diplonemea_XX;Diplonemea_XX_sp.;	8e-97	AY180037.1.1743_U
OTU_3466	Eukaryota;Amoebozoa;Lobosa;Tubulinea;Arcellinida;Arcellinida_X;Cryptodifflugia;Cryptodifflugia_operculata;	9e-60	JF694280.1.1946_U
OTU_3467	Eukaryota;Rhizaria;Cercozoa;Endomyxa;Reticulosida;Filoretidae;Filoreta;Filoreta_sp.;	1e-93	DQ504354.1.1974_U
OTU_3464	Eukaryota;Excavata;Discoba;Euglenozoa;Euglenida;Petalomonadales;Notosolenus;Notosolenus_urceolatus;	2e-107	KJ778682.1.1946_U
OTU_3465	Eukaryota;Excavata;Discoba;Euglenozoa;Euglenida;Petalomonadales;Notosolenus;Notosolenus_ostium;	1e-67	KC990930.1.2052_U
OTU_4408	Eukaryota;Opisthokonta;Metazoa;Arthropoda;Hexapoda;Insecta;Liposcelidae;Liposcelidae_sp.;	1e-151	AY900135.1.1947_U
OTU_4119	Eukaryota;Excavata;Discoba;Euglenozoa;Kinetoplastida;Neobodonid;Neobodonid_X;Neobodonid_X_sp.;	3e-158	AF530518.1.2120_U
OTU_4118	Eukaryota;Rhizaria;Cercozoa;Endomyxa;Reticulosida;Filoretidae;Filoreta;Filoreta_sp.;	9e-122	DQ504354.1.1974_U
OTU_4113	Eukaryota;Rhizaria;Cercozoa;Endomyxa;Reticulosida;Filoretidae;Filoreta;Filoreta_sp.;	5e-123	DQ504354.1.1974_U
OTU_4112	Eukaryota;Opisthokonta;Metazoa;Arthropoda;Hexapoda;Insecta;Liposcelis;Liposcelis_brunnea;	5e-157	AY630473.1.1965_U
OTU_4111	Eukaryota;Opisthokonta;Metazoa;Mollusca;Mollusca_X;Mollusca_XX;Omalogyra;Omalogyra_fusca;	7e-08	FJ917217.1.1990_U
OTU_4110	Eukaryota;Opisthokonta;Metazoa;Mollusca;Mollusca_X;Mollusca_XX;Omalogyra;Omalogyra_fusca;	7e-08	FJ917217.1.1990_U
OTU_4117	No blast hit	None	None
OTU_4116	Eukaryota;Opisthokonta;Metazoa;Arthropoda;Hexapoda;Insecta;Liposcelis;Liposcelis_brunnea;	5e-157	AY630473.1.1965_U
OTU_4115	Eukaryota;Opisthokonta;Metazoa;Mollusca;Mollusca_X;Mollusca_XX;Omalogyra;Omalogyra_fusca;	7e-08	FJ917217.1.1990_U
OTU_4114	Eukaryota;Opisthokonta;Metazoa;Arthropoda;Hexapoda;Insecta;Liposcelis;Liposcelis_brunnea;	5e-157	AY630473.1.1965_U
OTU_1190	Eukaryota;Excavata;Discoba;Euglenozoa;Kinetoplastida;Neobodonid;Rhynchomonas;Rhynchomonas_nasuta;	3e-149	AY425025.1.2176_U
OTU_1191	Eukaryota;Excavata;Discoba;Euglenozoa;Kinetoplastida;Neobodonid;Rhynchomonas;Rhynchomonas_nasuta;	3e-149	AY425025.1.2176_U
OTU_1192	Eukaryota;Excavata;Discoba;Euglenozoa;Kinetoplastida;Neobodonid;Rhynchomonas;Rhynchomonas_nasuta;	2e-150	AY425025.1.2176_U
OTU_1193	Eukaryota;Excavata;Discoba;Euglenozoa;Kinetoplastida;Neobodonid;Rhynchomonas;Rhynchomonas_nasuta;	1e-151	AY425025.1.2176_U
OTU_1194	Eukaryota;Excavata;Discoba;Euglenozoa;Kinetoplastida;Neobodonid;Rhynchomonas;Rhynchomonas_nasuta;	6e-147	AY425025.1.2176_U
OTU_1195	Eukaryota;Excavata;Discoba;Euglenozoa;Kinetoplastida;Neobodonid;Rhynchomonas;Rhynchomonas_nasuta;	1e-163	DQ207595.1.2132_U
OTU_1196	Eukaryota;Excavata;Discoba;Euglenozoa;Kinetoplastida;Neobodonid;Neobodo;Neobodo_sp.;	3e-155	FJ743435.1.2100_U
OTU_1197	Eukaryota;Excavata;Discoba;Euglenozoa;Kinetoplastida;Neobodonid;Rhynchomonas;Rhynchomonas_nasuta;	4e-151	AY425025.1.2176_U
OTU_1198	Eukaryota;Excavata;Discoba;Euglenozoa;Kinetoplastida;Neobodonid;Rhynchomonas;Rhynchomonas_nasuta;	8e-162	DQ207595.1.2132_U
OTU_1199	Eukaryota;Excavata;Discoba;Euglenozoa;Kinetoplastida;Neobodonid;Rhynchomonas;Rhynchomonas_nasuta;	8e-162	DQ207595.1.2132_U
OTU_4914	Eukaryota;Alveolata;Dinoflagellata;Syndiniales;Dino-Group-III;Dino-Group-III_X;Dino-Group-III_XX;Dino-Group-III_XX_sp.;	9e-146	KJ757504.1.1801_U
OTU_871	Eukaryota;Excavata;Discoba;Euglenozoa;Kinetoplastida;Eubodonid;Eubodonid_X;Eubodonid_X_sp.;	9e-140	AY753981.1.2133_U
OTU_870	Eukaryota;Excavata;Discoba;Euglenozoa;Kinetoplastida;Eubodonid;Eubodonid_X;Eubodonid_X_sp.;	1e-138	AY753981.1.2133_U
OTU_873	Eukaryota;Excavata;Discoba;Euglenozoa;Kinetoplastida;Eubodonid;Eubodonid_X;Eubodonid_X_sp.;	2e-140	AY753981.1.2133_U
OTU_872	Eukaryota;Excavata;Discoba;Euglenozoa;Kinetoplastida;Eubodonid;Eubodonid_X;Eubodonid_X_sp.;	1e-142	AY753981.1.2133_U
OTU_875	Eukaryota;Excavata;Discoba;Euglenozoa;Kinetoplastida;Eubodonid;Eubodonid_X;Eubodonid_X_sp.;	4e-139	AY753981.1.2133_U
OTU_874	Eukaryota;Opisthokonta;Metazoa;Arthropoda;Hexapoda;Insecta;Diplocysta;Diplocysta_sp.;	2e-48	AY252190.1.1075_U
OTU_877	Eukaryota;Excavata;Discoba;Euglenozoa;Kinetoplastida;Eubodonid;Eubodonid_X;Eubodonid_X_sp.;	4e-142	AY753981.1.2133_U
OTU_876	Eukaryota;Excavata;Discoba;Euglenozoa;Kinetoplastida;Eubodonid;Eubodonid_X;Eubodonid_X_sp.;	1e-138	AY753981.1.2133_U
OTU_879	Eukaryota;Rhizaria;Cercozoa;Endomyxa;Endomyxa_X;Endo4-lineage;Endo4-lineage_X;Endo4-lineage_X_sp.;	7e-85	GU822711.1.1406_U
OTU_878	Eukaryota;Excavata;Discoba;Euglenozoa;Kinetoplastida;Eubodonid;Eubodonid_X;Eubodonid_X_sp.;	2e-140	AY753981.1.2133_U
OTU_1754	Eukaryota;Rhizaria;Cercozoa;Endomyxa;Reticulosida;Filoretidae;Filoreta;Filoreta_sp.;	6e-92	DQ504354.1.1974_U
OTU_1755	Eukaryota;Rhizaria;Cercozoa;Endomyxa;Endomyxa_X;Endo4-lineage;Endo4-lineage_X;Endo4-lineage_X_sp.;	3e-87	GU822711.1.1406_U
OTU_1752	Eukaryota;Rhizaria;Cercozoa;Endomyxa;Endomyxa_X;Endo4-lineage;Endo4-lineage_X;Endo4-lineage_X_sp.;	3e-87	GU822711.1.1406_U
OTU_1753	Eukaryota;Opisthokonta;Fungi;Basidiomycota;Agaricomycotina;Agaricomycetes;Agaricomycetes_X;Agaricomycetes_X_sp.;	1e-135	EF024776.1.1853_U
OTU_1750	Eukaryota;Rhizaria;Cercozoa;Endomyxa;Endomyxa_X;Endo4-lineage;Endo4-lineage_X;Endo4-lineage_X_sp.;	2e-88	GU822711.1.1406_U
OTU_1751	Eukaryota;Rhizaria;Foraminifera;Foraminifera_X;Foraminifera_XX;Foraminifera_XXX;Foraminifera_XXXX;Foraminifera_XXXX_sp.;	9e-101	AY452797.1.846_U
OTU_4477	Eukaryota;Rhizaria;Cercozoa;Endomyxa-Ascetosporea;Paradinida;Paradinidae;Paradinium;Paradinium_poucheti;	9e-88	EU189029.1.2030_U
OTU_2231	Eukaryota;Excavata;Discoba;Euglenozoa;Diplonemea;Diplonemea_X;Diplonemea_XX;Diplonemea_XX_sp.;	1e-64	KJ760279.1.2063_U
OTU_4557	Eukaryota;Opisthokonta;Metazoa;Craniata;Craniata_X;Teleostei;Salmo;Salmo_salar;	8e-143	AGKD01474664.53.1557_U
OTU_3214	Eukaryota;Rhizaria;Foraminifera;Foraminifera_X;Foraminifera_XX;Foraminifera_XXX;Foraminifera_XXXX;Foraminifera_XXXX_sp.;	0.0	JN003655.1.1034_U
OTU_4699	Eukaryota;Stramenopiles;Stramenopiles_X;MAST;MAST-12;MAST-12A;MAST-12A_X;MAST-12A_X_sp.;	1e-144	JQ222924.1.1664_U
OTU_2624	Eukaryota;Rhizaria;Cercozoa;Endomyxa-Gromiidea;Gromiida;Gromiidae;Gromia;Gromia_oviformis;	3e-96	AJ457813.1.1884_U
OTU_4887	Eukaryota;Alveolata;Alveolata_X;Alveolata_XX;Alveolata_XXX;Alveolata_XXXX;Alveolata_XXXXX;Alveolata_XXXXX_sp.;	1e-09	GU824401.1.1369_U
OTU_4942	Eukaryota;Archaeplastida;Rhodophyta;Porphyridiophyceae;Porphyridiales;Porphyridiales_X;Timspurckia;Timspurckia_oligopyrenoides;	6e-67	KF422614.1.2272_U
OTU_4554	Eukaryota;Excavata;Discoba;Euglenozoa;Diplonemea;Diplonemea_X;Diplonemea_XX;Diplonemea_XX_sp.;	3e-170	EU635602.1.1198_U
OTU_5042	Eukaryota;Opisthokonta;Fungi;Chytridiomycota;Chytridiomycotina;Chytridiomycetes;Chytridiomycetes_X;Chytridiomycetes_X_sp.;	5e-98	EF219013.1.1704_U
OTU_3350	Eukaryota;Excavata;Discoba;Euglenozoa;Euglenida;Petalomonadales;Notosolenus;Notosolenus_ostium;	9e-66	KC990930.1.2052_U
OTU_5040	Eukaryota;Alveolata;Apicomplexa;Apicomplexa_X;Gregarines;Cephaloidophoroidea;Cephaloidophoroidea_X;Cephaloidophoroidea_X_sp.;	2e-143	JQ004804.1.1591_U
OTU_5041	Eukaryota;Opisthokonta;Fungi;Ascomycota;Pezizomycotina;Eurotiomycetes;Monascus;Monascus_sp.;	3e-59	KJ747401.1.1682_U
OTU_5046	Eukaryota;Alveolata;Alveolata_X;Alveolata_XX;Alveolata_XXX;Alveolata_XXXX;Alveolata_XXXXX;Alveolata_XXXXX_sp.;	1e-09	GU824401.1.1369_U
OTU_5047	Eukaryota;Stramenopiles;Ochrophyta;Bacillariophyta;Bacillariophyta_X;Polar-centric-Mediophyceae;Polar-centric-Mediophyceae_X;Polar-centric-Mediophyceae_X_sp.;	5e-144	GU385569.1.1702_U
OTU_5044	Eukaryota;Alveolata;Dinoflagellata;Syndiniales;Dino-Group-I;Dino-Group-I-Clade-1;Dino-Group-I-Clade-1_X;Dino-Group-I-Clade-1_X_sp.;	2e-128	KJ757724.1.1801_U
OTU_3218	Eukaryota;Rhizaria;Foraminifera;Monothalamids;Monothalamids_Clade-I;Monothalamids_Clade-I_X;Allogromia;Allogromia_crystallifera;	2e-11	FN995294.1.960_U
OTU_5048	Eukaryota;Opisthokonta;Fungi;Ascomycota;Pezizomycotina;Dothideomycetes;Dothideomycetes_X;Dothideomycetes_X_sp.;	1e-37	KC674477.1.1803_U
OTU_4705	Eukaryota;Rhizaria;Cercozoa;Filosa-Thecofilosea;Ventricleftida;CCW10-lineage;CCW10-lineage_X;CCW10-lineage_X_sp.;	5e-144	KC488579.1.1686_U
OTU_3352	Eukaryota;Opisthokonta;Metazoa;Nematoda;Enoplea;Enoplea_X;Oxystomina;Oxystomina_sp.;	6e-70	HM564538.1.1537_U
OTU_4415	Eukaryota;Opisthokonta;Metazoa;Arthropoda;Hexapoda;Insecta;Liposcelidae;Liposcelidae_sp.;	2e-150	AY900135.1.1947_U
OTU_3601	Eukaryota;Excavata;Discoba;Euglenozoa;Euglenida;Petalomonadales;Notosolenus;Notosolenus_ostium;	1e-68	KC990930.1.2052_U
OTU_4062	No blast hit	None	None
OTU_3058	Eukaryota;Excavata;Discoba;Euglenozoa;Kinetoplastida;Prokinetoplastidae;Prokinetoplastidae_X;Prokinetoplastidae_X_sp.;	7e-45	AF530521.1.1912_U
OTU_4076	Eukaryota;Excavata;Discoba;Euglenozoa;Euglenida;Pleotidales;Ploeotia;Ploeotia_vitrea;	2e-57	KC990933.1.2057_U
OTU_3607	Eukaryota;Rhizaria;Cercozoa;Endomyxa;Reticulosida;Filoretidae;Filoreta;Filoreta_sp.;	2e-91	DQ504354.1.1974_U
OTU_1351	Eukaryota;Excavata;Discoba;Euglenozoa;Kinetoplastida;Neobodonid;Rhynchomonas;Rhynchomonas_nasuta;	3e-158	JN542571.1.2154_U
OTU_3604	Eukaryota;Amoebozoa;Lobosa;Discosea-Flabellinia;Dactylopodida;Paramoebidae;Neoparamoeba;Neoparamoeba_pemaquidensis;	0.0	AY714363.1.2103_U
OTU_2946	Eukaryota;Rhizaria;Foraminifera;Globothalamea;Rotaliida;Pseudoparrellidae;Epistominella;Epistominella_exigua;	0.0	FJ185797.1.933_U
OTU_3909	Eukaryota;Stramenopiles;Stramenopiles_X;MAST;MAST-8;MAST-8C;MAST-8C_X;MAST-8C_X_sp.;	2e-76	KJ763801.1.1811_U
OTU_2631	Eukaryota;Rhizaria;Cercozoa;Filosa-Imbricatea;Marimonadida;Marimonadida_X;Marimonadida_XX;Marimonadida_XX_sp.;	4e-71	HQ867985.1.906_U
OTU_3605	Eukaryota;Rhizaria;Cercozoa;Filosa-Thecofilosea;Cryomonadida;Cryothecomonas-lineage;Cryothecomonas;Cryothecomonas_sp.;	1e-144	KC488588.1.1711_U
OTU_1357	Eukaryota;Opisthokonta;Fungi;Basidiomycota;Agaricomycotina;Agaricomycetes;Agaricomycetes_X;Agaricomycetes_X_sp.;	4e-71	EF024776.1.1853_U
OTU_2942	Eukaryota;Rhizaria;Cercozoa;Endomyxa-Ascetosporea;Paradinida;Paradinidae;Paradinidae_X;Paradinidae_X_sp.;	2e-85	DQ369013.1.2023_U
OTU_4472	Eukaryota;Rhizaria;Foraminifera;Globothalamea;Rotaliida;Pseudoparrellidae;Epistominella;Epistominella_exigua;	3e-168	FJ705897.1.3412_U
OTU_2943	Eukaryota;Rhizaria;Cercozoa;Endomyxa-Ascetosporea;Paradinida;Paradinidae;Paradinium;Paradinium_poucheti;	2e-89	EU189029.1.2030_U
OTU_3302	Eukaryota;Opisthokonta;Metazoa;Platyhelminthes;Turbellaria;Rhabdocoela;Pterastericola;Pterastericola_psilastericola;	3e-133	KC529516.1.1829_U
OTU_3504	Eukaryota;Rhizaria;Foraminifera;Globothalamea;Rotaliida;Heterohelicacea;Gallitellia;Gallitellia_vivans;	2e-166	AB364519.1.964_U
OTU_3382	Eukaryota;Amoebozoa;Lobosa;Lobosa_X;Himatismenida;Parvamoebidae;Parvamoeba;Parvamoeba_monoura;	2e-63	EF455775.1.1917_U
OTU_2940	Eukaryota;Rhizaria;Cercozoa;Endomyxa;Reticulosida;Filoretidae;Filoreta;Filoreta_sp.;	6e-92	DQ504354.1.1974_U
OTU_2696	Eukaryota;Rhizaria;Cercozoa;Endomyxa;Reticulosida;Filoretidae;Filoreta;Filoreta_sp.;	3e-91	DQ504354.1.1974_U
OTU_3918	Eukaryota;Rhizaria;Foraminifera;Globothalamea;Rotaliida;Pseudoparrellidae;Epistominella;Epistominella_arctica;	1e-158	FJ185793.1.1012_U
OTU_2941	Eukaryota;Rhizaria;Cercozoa;Endomyxa;Endomyxa_X;Endo4-lineage;Endo4-lineage_X;Endo4-lineage_X_sp.;	3e-87	GU822711.1.1406_U
OTU_1369	Eukaryota;Rhizaria;Foraminifera;Monothalamids;Monothalamids_X;Monothalamids_XX;Astrorhizida;Astrorhizida_sp.;	3e-51	FJ646888.1.1120_U
OTU_1368	Eukaryota;Excavata;Discoba;Euglenozoa;Kinetoplastida;Neobodonid;Rhynchomonas;Rhynchomonas_nasuta;	3e-158	JN542571.1.2154_U
OTU_1367	Eukaryota;Alveolata;Dinoflagellata;Dinophyceae;Dinophyceae_X;Dinophyceae_XX;Dinophyceae_XXX;Dinophyceae_XXX_sp.;	2e-70	KJ763831.1.1805_U
OTU_1366	Eukaryota;Excavata;Discoba;Euglenozoa;Kinetoplastida;Neobodonid;Rhynchomonas;Rhynchomonas_nasuta;	3e-158	JN542571.1.2154_U
OTU_1365	Eukaryota;Opisthokonta;Fungi;Basidiomycota;Agaricomycotina;Agaricomycetes;Agaricomycetes_X;Agaricomycetes_X_sp.;	4e-71	EF024776.1.1853_U
OTU_1364	Eukaryota;Excavata;Discoba;Euglenozoa;Kinetoplastida;Prokinetoplastidae;Prokinetoplastidae_X;Prokinetoplastidae_X_sp.;	8e-60	AF530521.1.1912_U
OTU_1363	Eukaryota;Opisthokonta;Fungi;Basidiomycota;Agaricomycotina;Agaricomycetes;Agaricomycetes_X;Agaricomycetes_X_sp.;	4e-71	EF024776.1.1853_U
OTU_1362	Eukaryota;Opisthokonta;Fungi;Basidiomycota;Agaricomycotina;Agaricomycetes;Agaricomycetes_X;Agaricomycetes_X_sp.;	4e-71	EF024776.1.1853_U
OTU_1361	Eukaryota;Opisthokonta;Fungi;Basidiomycota;Agaricomycotina;Agaricomycetes;Agaricomycetes_X;Agaricomycetes_X_sp.;	4e-71	EF024776.1.1853_U
OTU_1360	Eukaryota;Opisthokonta;Fungi;Basidiomycota;Agaricomycotina;Agaricomycetes;Agaricomycetes_X;Agaricomycetes_X_sp.;	4e-71	EF024776.1.1853_U
OTU_3906	Eukaryota;Excavata;Discoba;Euglenozoa;Euglenida;Petalomonadales;Notosolenus;Notosolenus_ostium;	4e-68	KC990930.1.2052_U
OTU_2944	Eukaryota;Rhizaria;Cercozoa;Endomyxa-Ascetosporea;Paradinida;Paradinidae;Paradinium;Paradinium_poucheti;	9e-94	EU189029.1.2030_U
OTU_4161	Eukaryota;Rhizaria;Radiolaria;Acantharea;Arthracanthida-Symphyacanthida;Arthracanthida-Symphyacanthida_X;Arthracanthida-Symphyacanthida_XX;Arthracanthida-Symphyacanthida_XX_sp.;	3e-10	KJ760459.1.1783_U
OTU_3901	Eukaryota;Rhizaria;Cercozoa;Endomyxa-Ascetosporea;Paradinida;Paradinida_X;Paradinida_XX;Paradinida_XX_sp.;	1e-96	AY449715.1.2072_U
OTU_2945	Eukaryota;Rhizaria;Foraminifera;Globothalamea;Rotaliida;Buliminacea;Buliminella;Buliminella_tenuata;	1e-59	JQ013743.1.1045_U
OTU_2697	Eukaryota;Excavata;Discoba;Euglenozoa;Euglenida;Petalomonadales;Notosolenus;Notosolenus_ostium;	4e-68	KC990930.1.2052_U
OTU_4373	Eukaryota;Excavata;Discoba;Euglenozoa;Kinetoplastida;Neobodonid;Neobodo;Neobodo_designis;	1e-92	AY998652.1.2098_U
OTU_3519	Eukaryota;Opisthokonta;Metazoa;Platyhelminthes;Turbellaria;Rhabdocoela;Styloplanella;Styloplanella_strongylostomoides;	5e-92	AY775772.1.1816_U
OTU_4412	Eukaryota;Opisthokonta;Metazoa;Arthropoda;Hexapoda;Insecta;Liposcelidae;Liposcelidae_sp.;	2e-150	AY900135.1.1947_U
OTU_2362	Eukaryota;Rhizaria;Foraminifera;Foraminifera_X;Foraminifera_XX;Foraminifera_XXX;Foraminifera_XXXX;Foraminifera_XXXX_sp.;	1e-106	JN003655.1.1034_U
OTU_3902	Eukaryota;Excavata;Discoba;Euglenozoa;Kinetoplastida;Eubodonid;Eubodonid_X;Eubodonid_X_sp.;	1e-135	AY753981.1.2133_U
OTU_4371	Eukaryota;Rhizaria;Cercozoa;Endomyxa-Ascetosporea;Paradinida;Paradinidae;Paradinium;Paradinium_poucheti;	1e-89	EU189029.1.2030_U
OTU_2363	Eukaryota;Rhizaria;Foraminifera;Monothalamids;Monothalamids_X;Monothalamids_XX;Monothalamids_XXX;Monothalamids_XXX_sp.;	0.0	AJ514860.1.856_U
OTU_2949	Eukaryota;Opisthokonta;Metazoa;Annelida;Annelida_X;Annelida_XX;Eclysippe;Eclysippe_vanelli;	4e-96	JN936467.1.1834_U
OTU_3654	Eukaryota;Amoebozoa;Lobosa;Tubulinea;Euamoebida;Hartmannellidae;Glaeseria;Glaeseria_mira;	1e-86	AY294146.1.1940_U
OTU_4791	Eukaryota;Opisthokonta;Metazoa;Arthropoda;Crustacea;Maxillopoda;Metridia;Metridia_longa;	5e-138	KJ761921.1.1803_U
OTU_4377	Eukaryota;Stramenopiles;Stramenopiles_X;MAST;MAST-12;MAST-12_X;MAST-12_XX;MAST-12_XX_sp.;	4e-123	HQ869130.1.910_U
OTU_4963	Eukaryota;Excavata;Discoba;Euglenozoa;Kinetoplastida;Prokinetoplastidae;Perkinsiella-like;Perkinsiella-like_sp.;	5e-61	EU884497.1.1633_U
OTU_2361	Eukaryota;Excavata;Discoba;Euglenozoa;Kinetoplastida;Prokinetoplastidae;Prokinetoplastidae_X;Prokinetoplastidae_X_sp.;	3e-62	AF530521.1.1912_U
OTU_4376	Eukaryota;Excavata;Discoba;Euglenozoa;Kinetoplastida;Neobodonid;Rhynchomonas;Rhynchomonas_nasuta;	8e-162	DQ207595.1.2132_U
OTU_5023	Eukaryota;Alveolata;Alveolata_X;Alveolata_XX;Alveolata_XXX;Alveolata_XXXX;Alveolata_XXXXX;Alveolata_XXXXX_sp.;	1e-09	GU824401.1.1369_U
OTU_4885	Eukaryota;Stramenopiles;Stramenopiles_X;MAST;MAST-12;MAST-12A;MAST-12A_X;MAST-12A_X_sp.;	1e-144	JQ222924.1.1664_U
OTU_4419	Eukaryota;Opisthokonta;Metazoa;Arthropoda;Hexapoda;Insecta;Liposcelidae;Liposcelidae_sp.;	3e-149	AY900135.1.1947_U
OTU_4599	No blast hit	None	None
OTU_3363	Eukaryota;Excavata;Discoba;Euglenozoa;Kinetoplastida;Neobodonid;Rhynchomonas;Rhynchomonas_nasuta;	3e-161	DQ207595.1.2132_U
OTU_4849	Eukaryota;Excavata;Discoba;Euglenozoa;Diplonemea;Diplonemea_X;Diplonemea_XX;Diplonemea_XX_sp.;	2e-168	KJ762734.1.2065_U
OTU_1213	Eukaryota;Excavata;Discoba;Euglenozoa;Kinetoplastida;Neobodonid;Neobodo;Neobodo_sp.;	7e-153	FJ743435.1.2100_U
OTU_1964	Eukaryota;Rhizaria;Cercozoa;Endomyxa;Endomyxa_X;Endo4-lineage;Endo4-lineage_X;Endo4-lineage_X_sp.;	3e-87	GU822711.1.1406_U
OTU_1211	Eukaryota;Excavata;Discoba;Euglenozoa;Kinetoplastida;Neobodonid;Neobodo;Neobodo_sp.;	4e-154	FJ743435.1.2100_U
OTU_1966	Eukaryota;Opisthokonta;Fungi;Ascomycota;Pezizomycotina;Eurotiomycetes;Monascus;Monascus_sp.;	2e-57	KJ747401.1.1682_U
OTU_1217	Eukaryota;Excavata;Discoba;Euglenozoa;Kinetoplastida;Neobodonid;Neobodo;Neobodo_sp.;	4e-151	FJ743435.1.2100_U
OTU_1216	Eukaryota;Excavata;Discoba;Euglenozoa;Kinetoplastida;Neobodonid;Neobodo;Neobodo_sp.;	4e-154	FJ743435.1.2100_U
OTU_1215	Eukaryota;Excavata;Discoba;Euglenozoa;Kinetoplastida;Neobodonid;Rhynchomonas;Rhynchomonas_nasuta;	3e-149	AY425025.1.2176_U
OTU_1962	Eukaryota;Rhizaria;Cercozoa;Endomyxa;Reticulosida;Filoretidae;Filoreta;Filoreta_sp.;	9e-91	DQ504354.1.1974_U
OTU_3866	Eukaryota;Amoebozoa;Lobosa;Tubulinea;Leptomyxida;Rhizamoeba-saxonica-lineage;Rhizamoeba;Rhizamoeba_saxonica;	3e-139	EU719197.1.1899_U
OTU_3867	Eukaryota;Amoebozoa;Lobosa;Tubulinea;Leptomyxida;Rhizamoeba-saxonica-lineage;Rhizamoeba;Rhizamoeba_saxonica;	9e-140	EU719197.1.1899_U
OTU_1219	Eukaryota;Excavata;Discoba;Euglenozoa;Kinetoplastida;Neobodonid;Rhynchomonas;Rhynchomonas_nasuta;	3e-149	AY425025.1.2176_U
OTU_1218	Eukaryota;Excavata;Discoba;Euglenozoa;Kinetoplastida;Neobodonid;Rhynchomonas;Rhynchomonas_nasuta;	4e-151	AY425025.1.2176_U
OTU_1969	Eukaryota;Rhizaria;Foraminifera;Foraminifera_X;Foraminifera_XX;Foraminifera_XXX;Foraminifera_XXXX;Foraminifera_XXXX_sp.;	3e-29	FM999887.1.1374_U
OTU_1968	Eukaryota;Rhizaria;Cercozoa;Endomyxa-Ascetosporea;Paradinida;Paradinidae;Paradinium;Paradinium_poucheti;	9e-88	EU189029.1.2030_U
OTU_3860	Eukaryota;Amoebozoa;Lobosa;Tubulinea;Leptomyxida;Rhizamoeba-saxonica-lineage;Rhizamoeba;Rhizamoeba_saxonica;	6e-141	EU719197.1.1899_U
OTU_3861	Eukaryota;Amoebozoa;Lobosa;Tubulinea;Leptomyxida;Rhizamoeba-saxonica-lineage;Rhizamoeba;Rhizamoeba_saxonica;	9e-140	EU719197.1.1899_U
OTU_4884	Eukaryota;Opisthokonta;Metazoa;Cnidaria;Cnidaria_X;Hydrozoa;Hydrozoa_X;Hydrozoa_X_sp.;	5e-144	FJ169747.1.928_U
OTU_2368	No blast hit	None	None
OTU_4288	Eukaryota;Alveolata;Dinoflagellata;Dinophyceae;Dinophyceae_X;Dinophyceae_XX;Dinophyceae_XXX;Dinophyceae_XXX_sp.;	2e-88	KJ757870.1.1795_U
OTU_2369	Eukaryota;Stramenopiles;Ochrophyta;Bacillariophyta;Bacillariophyta_X;Polar-centric-Mediophyceae;Cyclotella;Cyclotella_sp.;	2e-89	JQ420124.1.1766_U
OTU_1989	Eukaryota;Rhizaria;Foraminifera;Foraminifera_X;Foraminifera_XX;Foraminifera_XXX;Foraminifera_XXXX;Foraminifera_XXXX_sp.;	3e-29	FM999887.1.1374_U
OTU_1988	Eukaryota;Excavata;Discoba;Euglenozoa;Kinetoplastida;Prokinetoplastidae;Prokinetoplastidae_X;Prokinetoplastidae_X_sp.;	3e-62	AF530521.1.1912_U
OTU_1983	Eukaryota;Excavata;Discoba;Euglenozoa;Kinetoplastida;Neobodonid;Neobodo;Neobodo_designis;	5e-157	JN542574.1.2136_U
OTU_1982	Eukaryota;Opisthokonta;Metazoa;Arthropoda;Crustacea;Malacostraca;Campecopea;Campecopea_hirsuta;	5e-18	JF699520.1.2340_U
OTU_1981	Eukaryota;Opisthokonta;Metazoa;Nematoda;Chromadorea;Chromadorea_X;Tricoma;Tricoma_sp.;	3e-75	FJ460256.1.1174_U
OTU_1980	Eukaryota;Excavata;Discoba;Euglenozoa;Diplonemea;DSPD-1;DSPD-1_X;DSPD-1_X_sp.;	8e-91	KJ762543.1.2061_U
OTU_1987	Eukaryota;Rhizaria;Cercozoa;Filosa-Imbricatea;Filosa-Imbricatea_X;Novel-clade-2;Novel-clade-2_X;Novel-clade-2_X_sp.;	9e-115	KC488560.1.1700_U
OTU_1986	Eukaryota;Excavata;Discoba;Euglenozoa;Diplonemea;Diplonemea_X;Diplonemea_XX;Diplonemea_XX_sp.;	2e-91	EU635682.1.1196_U
OTU_1985	Eukaryota;Opisthokonta;Metazoa;Arthropoda;Crustacea;Malacostraca;Campecopea;Campecopea_hirsuta;	5e-18	JF699520.1.2340_U
OTU_1984	Eukaryota;Archaeplastida;Streptophyta;Embryophyceae;Embryophyceae_X;Embryophyceae_XX;Andreaea;Andreaea_wilsonii;	2e-85	AY330416.1.1752_U
OTU_2322	Eukaryota;Opisthokonta;Metazoa;Nematoda;Enoplea;Enoplea_X;Syringolaimus;Syringolaimus_sp.;	8e-54	FJ040497.1.1704_U
OTU_2323	Eukaryota;Rhizaria;Cercozoa;Endomyxa;Reticulosida;Filoretidae;Filoreta;Filoreta_sp.;	5e-117	DQ504354.1.1974_U
OTU_2320	Eukaryota;Rhizaria;Cercozoa;Filosa;Filosa_X;Filosa_XX;Filosa_XXX;Filosa_XXX_sp.;	4e-74	GU821765.1.1206_U
OTU_2321	Eukaryota;Rhizaria;Cercozoa;Endomyxa-Ascetosporea;Paradinida;Paradinida_X;Paradinida_XX;Paradinida_XX_sp.;	2e-95	AY449715.1.2072_U
OTU_2326	Eukaryota;Excavata;Discoba;Euglenozoa;Diplonemea;Diplonemea_X;Diplonemea_XX;Diplonemea_XX_sp.;	3e-87	EU635682.1.1196_U
OTU_2327	Eukaryota;Excavata;Discoba;Euglenozoa;Kinetoplastida;Prokinetoplastidae;Prokinetoplastidae_X;Prokinetoplastidae_X_sp.;	2e-57	AF530521.1.1912_U
OTU_2324	Eukaryota;Alveolata;Apicomplexa;Apicomplexa_X;Colpodellidae;Colpodellidae_X;Colpodellidae_XX;Colpodellidae_XX_sp.;	6e-70	DQ244031.1.1786_U
OTU_2325	Eukaryota;Rhizaria;Foraminifera;Tubothalamea;Miliolida;Hauerinidae;Pyrgo;Pyrgo_peruviana;	7e-86	AY179176.1.980_U
OTU_2328	Eukaryota;Opisthokonta;Metazoa;Nematoda;Enoplea;Enoplea_X;Syringolaimus;Syringolaimus_sp.;	8e-54	FJ040497.1.1704_U
OTU_2329	Eukaryota;Opisthokonta;Metazoa;Nematoda;Chromadorea;Chromadorea_X;Meloidogyne;Meloidogyne_ardenensis;	1e-58	AY593894.1.1688_U
OTU_4886	Eukaryota;Alveolata;Alveolata_X;Alveolata_XX;Alveolata_XXX;Alveolata_XXXX;Alveolata_XXXXX;Alveolata_XXXXX_sp.;	1e-09	GU824401.1.1369_U
OTU_4679	Eukaryota;Hacrobia;Haptophyta;Prymnesiophyceae;Phaeocystales;Phaeocystaceae;Phaeocystis;Phaeocystis_pouchetii;	3e-142	KC488452
OTU_4606	Eukaryota;Opisthokonta;Metazoa;Annelida;Annelida_X;Annelida_XX;Aphelochaeta;Aphelochaeta_marioni;	2e-143	DQ779639.1.1734_U
OTU_2137	Eukaryota;Rhizaria;Cercozoa;Endomyxa;Reticulosida;Filoretidae;Filoreta;Filoreta_sp.;	2e-94	DQ504354.1.1974_U
OTU_3457	Eukaryota;Rhizaria;Foraminifera;Monothalamids;Monothalamids_Clade-I;Monothalamids_Clade-I_X;Astrammina;Astrammina_rara;	5e-59	Z69608.1.1442_U
OTU_332	Eukaryota;Opisthokonta;Metazoa;Arthropoda;Crustacea;Maxillopoda;Metridia;Metridia_longa;	2e-140	KJ761921.1.1803_U
OTU_4089	Eukaryota;Rhizaria;Cercozoa;Endomyxa-Ascetosporea;Paradinida;Paradinidae;Paradinium;Paradinium_poucheti;	2e-85	EU189029.1.2030_U
OTU_3171	Eukaryota;Opisthokonta;Fungi;Ascomycota;Pezizomycotina;Sordariomycetes;Melanopsamma;Melanopsamma_pomiformis;	6e-30	AY489677.1.2240_G
OTU_4088	Eukaryota;Excavata;Discoba;Euglenozoa;Euglenida;Pleotidales;Ploeotia;Ploeotia_vitrea;	3e-56	KC990933.1.2057_U
OTU_4889	Eukaryota;Alveolata;Alveolata_X;Alveolata_XX;Alveolata_XXX;Alveolata_XXXX;Alveolata_XXXXX;Alveolata_XXXXX_sp.;	1e-09	GU824401.1.1369_U
OTU_3099	Eukaryota;Rhizaria;Foraminifera;Foraminifera_X;Foraminifera_XX;Foraminifera_XXX;Allogromida;Allogromida_sp.;	1e-19	EU213258.1.809_U
OTU_2906	Eukaryota;Archaeplastida;Chlorophyta;Mamiellophyceae;Mamiellales;Mamiellaceae;Micromonas;Micromonas_Clade-A.ABC.1-2;	7e-79	JQ782360.1.950_U
OTU_3090	Eukaryota;Excavata;Discoba;Euglenozoa;Kinetoplastida;Prokinetoplastidae;Prokinetoplastidae_X;Prokinetoplastidae_X_sp.;	2e-106	AF530521.1.1912_U
OTU_3456	Eukaryota;Stramenopiles;Ochrophyta;Bacillariophyta;Bacillariophyta_X;Raphid-pennate;Navicula;Navicula_sp.;	2e-143	KJ577862.1.1632_U
OTU_3098	Eukaryota;Excavata;Discoba;Euglenozoa;Euglenida;Petalomonadales;Notosolenus;Notosolenus_ostium;	5e-83	KC990930.1.2052_U
OTU_3772	Eukaryota;Amoebozoa;Conosa;Variosea;Variosea_X;Mariager-Fjord-lineage;Mariager-Fjord-lineage_X;Mariager-Fjord-lineage_X_sp.;	2e-128	DQ103816.1.1654_U
OTU_2186	Eukaryota;Rhizaria;Foraminifera;Globothalamea;Rotaliida;Pseudoparrellidae;Epistominella;Epistominella_sp.;	5e-105	AY934749.1.995_U
OTU_2187	Eukaryota;Alveolata;Dinoflagellata;Syndiniales;Dino-Group-II;Dino-Group-II_X;Dino-Group-II_XX;Dino-Group-II_XX_sp.;	8e-82	KJ757135.1.1808_U
OTU_2184	Eukaryota;Rhizaria;Cercozoa;Endomyxa;Endomyxa_X;Endo4-lineage;Endo4-lineage_X;Endo4-lineage_X_sp.;	2e-82	GU822711.1.1406_U
OTU_2185	Eukaryota;Rhizaria;Foraminifera;Foraminifera_X;Foraminifera_XX;Foraminifera_XXX;Foraminifera_XXXX;Foraminifera_XXXX_sp.;	3e-29	FM999887.1.1374_U
OTU_2182	Eukaryota;Rhizaria;Cercozoa;Endomyxa;Reticulosida;Filoretidae;Filoreta;Filoreta_sp.;	2e-153	DQ504354.1.1974_U
OTU_2183	Eukaryota;Alveolata;Ciliophora;Spirotrichea;Strombidiida;Strombidiidae;Strombidiidae_X;Strombidiidae_X_sp.;	3e-87	KJ763372.1.1773_U
OTU_2180	Eukaryota;Rhizaria;Cercozoa;Endomyxa;Reticulosida;Filoretidae;Filoreta;Filoreta_sp.;	1e-99	DQ504354.1.1974_U
OTU_2181	Eukaryota;Excavata;Discoba;Euglenozoa;Diplonemea;Diplonemea_X;Diplonemea_XX;Diplonemea_XX_sp.;	3e-161	EU635602.1.1198_U
OTU_3127	Eukaryota;Rhizaria;Foraminifera;Monothalamids;Monothalamids_X;Monothalamids_XX;Monothalamids_XXX;Monothalamids_XXX_sp.;	2e-83	AJ514846.1.1065_U
OTU_3126	Eukaryota;Excavata;Discoba;Euglenozoa;Kinetoplastida;Prokinetoplastidae;Prokinetoplastidae_X;Prokinetoplastidae_X_sp.;	3e-56	AF530521.1.1912_U
OTU_3125	Eukaryota;Rhizaria;Foraminifera;Monothalamids;Monothalamids_X;Lagynidae;Nemogullmia;Nemogullmia_sp.;	5e-164	AJ307768.1.1097_U
OTU_3124	Eukaryota;Rhizaria;Foraminifera;Monothalamids;Monothalamids_X;Monothalamids_XX;Hippocrepinella;Hippocrepinella_sp.;	4e-164	AJ307764.1.928_U
OTU_3123	Eukaryota;Rhizaria;Cercozoa;Endomyxa;Reticulosida;Filoretidae;Filoreta;Filoreta_sp.;	6e-95	DQ504354.1.1974_U
OTU_3122	Eukaryota;Stramenopiles;Ochrophyta;Bacillariophyta;Bacillariophyta_X;Polar-centric-Mediophyceae;Polar-centric-Mediophyceae_X;Polar-centric-Mediophyceae_X_sp.;	3e-62	HM103511.1.1078_U
OTU_2188	Eukaryota;Rhizaria;Cercozoa;Filosa-Thecofilosea;Filosa-Thecofilosea_X;Filosa-Thecofilosea_XX;Filosa-Thecofilosea_XXX;Filosa-Thecofilosea_XXX_sp.;	2e-58	KC488575.1.1712_U
OTU_2189	Eukaryota;Rhizaria;Foraminifera;Foraminifera_X;Foraminifera_XX;Foraminifera_XXX;Foraminifera_XXXX;Foraminifera_XXXX_sp.;	5e-28	AY452798.1.816_U
OTU_2436	Eukaryota;Rhizaria;Cercozoa;Endomyxa;Reticulosida;Filoretidae;Filoreta;Filoreta_sp.;	2e-91	DQ504354.1.1974_U
OTU_2437	Eukaryota;Excavata;Discoba;Euglenozoa;Diplonemea;Diplonemea_X;Diplonemea_XX;Diplonemea_XX_sp.;	3e-87	EU635682.1.1196_U
OTU_2434	Eukaryota;Rhizaria;Foraminifera;Monothalamids;Monothalamids_X;Monothalamids_XX;Tinogullmia;Tinogullmia_sp.;	8e-95	AJ307769.1.1190_U
OTU_2435	Eukaryota;Excavata;Discoba;Euglenozoa;Kinetoplastida;Prokinetoplastidae;Prokinetoplastidae_X;Prokinetoplastidae_X_sp.;	8e-60	AF530521.1.1912_U
OTU_2432	Eukaryota;Rhizaria;Cercozoa;Endomyxa-Ascetosporea;Paradinida;Paradinidae;Paradinidae_X;Paradinidae_X_sp.;	1e-86	DQ369013.1.2023_U
OTU_2433	Eukaryota;Excavata;Discoba;Euglenozoa;Diplonemea;Diplonemea_X;Diplonemea_XX;Diplonemea_XX_sp.;	3e-87	EU635682.1.1196_U
OTU_2430	Eukaryota;Excavata;Discoba;Euglenozoa;Kinetoplastida;Prokinetoplastidae;Prokinetoplastidae_X;Prokinetoplastidae_X_sp.;	1e-64	AF530521.1.1912_U
OTU_2431	Eukaryota;Rhizaria;Cercozoa;Endomyxa;Reticulosida;Filoretidae;Filoreta;Filoreta_sp.;	6e-92	DQ504354.1.1974_U
OTU_3455	Eukaryota;Stramenopiles;Ochrophyta;Bolidophyceae;Parmales;Parmales_env_2;Parmales_env_2_X;Parmales_env_2_X_sp.;	1e-40	KJ759752.1.1800_U
OTU_4841	Eukaryota;Opisthokonta;Metazoa;Hemichordata;Hemichordata_X;Hemichordata_XX;Mesoglossus;Mesoglossus_sp.;	7e-134	JF900488.1.1813_U
OTU_2438	Eukaryota;Alveolata;Ciliophora;Spirotrichea;Strombidiida;Strombidiidae_K;Strombidium_K;Strombidium_triquetrum;	1e-86	KJ609052.1.1719_U
OTU_2439	Eukaryota;Rhizaria;Cercozoa;Endomyxa;Reticulosida;Filoretidae;Filoreta;Filoreta_sp.;	1e-93	DQ504354.1.1974_U
OTU_518	Eukaryota;Amoebozoa;Lobosa;Tubulinea;Nolandida;Nolandellidae;Nolandella;Nolandella_sp.;	2e-134	GU320609.1.1054_U
OTU_519	No blast hit	None	None
OTU_3319	Eukaryota;Amoebozoa;Lobosa;Discosea-Flabellinia;Dactylopodida;Paramoebidae;Paramoeba;Paramoeba_atlantica;	6e-95	JN202436.1.2100_U
OTU_2618	Eukaryota;Excavata;Discoba;Euglenozoa;Kinetoplastida;Prokinetoplastidae;Prokinetoplastidae_X;Prokinetoplastidae_X_sp.;	3e-62	AF530521.1.1912_U
OTU_2619	Eukaryota;Rhizaria;Foraminifera;Globothalamea;Textulariida;Reophacidae;Reophax;Reophax_sp.;	2e-61	HE998675.1.3119_U
OTU_512	No blast hit	None	None
OTU_513	No blast hit	None	None
OTU_510	No blast hit	None	None
OTU_511	Eukaryota;Amoebozoa;Lobosa;Tubulinea;Nolandida;Nolandellidae;Nolandella;Nolandella_sp.;	7e-125	GU320609.1.1054_U
OTU_516	Eukaryota;Excavata;Discoba;Euglenozoa;Kinetoplastida;Bodonidae;Bodo;Bodo_saltans;	5e-129	AY490230.1.2138_U
OTU_517	No blast hit	None	None
OTU_514	Eukaryota;Excavata;Discoba;Euglenozoa;Diplonemea;Diplonemea_X;Diplonemea_XX;Diplonemea_XX_sp.;	2e-100	EU635681.1.1174_U
OTU_515	No blast hit	None	None
OTU_4585	Eukaryota;Opisthokonta;Metazoa;Arthropoda;Crustacea;Malacostraca;Eurydice;Eurydice_pulchra;	4e-34	AF255690.1.2993_U
OTU_2904	Eukaryota;Excavata;Discoba;Euglenozoa;Euglenida;Petalomonadales;Notosolenus;Notosolenus_ostium;	4e-65	KC990930.1.2052_U
OTU_4878	Eukaryota;Opisthokonta;Fungi;Microsporidiomycota;Microsporidiomycotina;Microsporidiomycotina_X;Nosema;Nosema_whitei;	4e-08	AY305323.1.1335_U
OTU_4879	Eukaryota;Alveolata;Alveolata_X;Alveolata_XX;Alveolata_XXX;Alveolata_XXXX;Alveolata_XXXXX;Alveolata_XXXXX_sp.;	1e-09	GU824401.1.1369_U
OTU_3454	Eukaryota;Opisthokonta;Metazoa;Nematoda;Enoplea;Enoplea_X;Halalaimus;Halalaimus_sp.;	2e-72	HM564420.1.1588_U
OTU_4874	Eukaryota;Opisthokonta;Metazoa;Cnidaria;Cnidaria_X;Anthozoa;Funiculina;Funiculina_sp.;	2e-134	JN227965.1.1296_U
OTU_4875	Eukaryota;Alveolata;Alveolata_X;Alveolata_XX;Alveolata_XXX;Alveolata_XXXX;Alveolata_XXXXX;Alveolata_XXXXX_sp.;	1e-09	GU824401.1.1369_U
OTU_4876	Eukaryota;Excavata;Discoba;Euglenozoa;Diplonemea;Diplonemea_X;Diplonemea_XX;Diplonemea_XX_sp.;	8e-168	KJ762734.1.2065_U
OTU_4877	Eukaryota;Alveolata;Alveolata_X;Alveolata_XX;Alveolata_XXX;Alveolata_XXXX;Alveolata_XXXXX;Alveolata_XXXXX_sp.;	1e-09	GU824401.1.1369_U
OTU_4870	Eukaryota;Excavata;Discoba;Euglenozoa;Diplonemea;Diplonemea_X;Diplonemea_XX;Diplonemea_XX_sp.;	3e-170	KJ762734.1.2065_U
OTU_4871	Eukaryota;Alveolata;Alveolata_X;Alveolata_XX;Alveolata_XXX;Alveolata_XXXX;Alveolata_XXXXX;Alveolata_XXXXX_sp.;	1e-09	GU824401.1.1369_U
OTU_4872	Eukaryota;Alveolata;Alveolata_X;Alveolata_XX;Alveolata_XXX;Alveolata_XXXX;Alveolata_XXXXX;Alveolata_XXXXX_sp.;	1e-09	GU824401.1.1369_U
OTU_4873	Eukaryota;Excavata;Discoba;Euglenozoa;Diplonemea;Diplonemea_X;Diplonemea_XX;Diplonemea_XX_sp.;	1e-172	KJ762734.1.2065_U
OTU_21	No blast hit	None	None
OTU_20	No blast hit	None	None
OTU_23	No blast hit	None	None
OTU_22	No blast hit	None	None
OTU_25	No blast hit	None	None
OTU_24	No blast hit	None	None
OTU_27	Eukaryota;Opisthokonta;Metazoa;Cnidaria;Cnidaria_X;Hydrozoa;Hydrozoa_X;Hydrozoa_X_sp.;	2e-143	FJ169747.1.928_U
OTU_26	No blast hit	None	None
OTU_29	Eukaryota;Stramenopiles;Ochrophyta;Bacillariophyta;Bacillariophyta_X;Polar-centric-Mediophyceae;Chaetoceros;Chaetoceros_setoense;	8e-143	AB847418.1.1763_U
OTU_28	Eukaryota;Stramenopiles;Stramenopiles_X;MAST;MAST-12;MAST-12A;MAST-12A_X;MAST-12A_X_sp.;	1e-144	JQ222924.1.1664_U
OTU_5013	Eukaryota;Opisthokonta;Metazoa;Annelida;Annelida_X;Annelida_XX;Sphaerodoropsis;Sphaerodoropsis_anae;	2e-140	EF123871.1.1724_U
OTU_3699	Eukaryota;Amoebozoa;Lobosa;Discosea-Flabellinia;Dactylopodida;Paramoebidae;Pseudoparamoeba;Pseudoparamoeba_pagei;	7e-153	AY277798.1.1352_U
OTU_3698	Eukaryota;Amoebozoa;Lobosa;Discosea-Flabellinia;Dactylopodida;Paramoebidae;Pseudoparamoeba;Pseudoparamoeba_pagei;	3e-161	AY277798.1.1352_U
OTU_4848	Eukaryota;Excavata;Discoba;Euglenozoa;Diplonemea;Diplonemea_X;Diplonemea_XX;Diplonemea_XX_sp.;	8e-168	KJ762734.1.2065_U
OTU_2058	Eukaryota;Stramenopiles;Ochrophyta;Bacillariophyta;Bacillariophyta_X;Polar-centric-Mediophyceae;Chaetoceros;Chaetoceros_sp.;	9e-85	KJ760687.1.1798_U
OTU_2059	Eukaryota;Amoebozoa;Lobosa;Tubulinea;Arcellinida;Arcellinida_X;Cryptodifflugia;Cryptodifflugia_operculata;	4e-62	JF694280.1.1946_U
OTU_2508	Eukaryota;Rhizaria;Cercozoa;Endomyxa;Reticulosida;Filoretidae;Filoreta;Filoreta_sp.;	3e-94	DQ504354.1.1974_U
OTU_2509	Eukaryota;Rhizaria;Cercozoa;Endomyxa;Reticulosida;Filoretidae;Filoreta;Filoreta_sp.;	1e-93	DQ504354.1.1974_U
OTU_3057	Eukaryota;Stramenopiles;Ochrophyta;Bacillariophyta;Bacillariophyta_X;Raphid-pennate;Raphid-pennate_X;Raphid-pennate_X_sp.;	1e-144	KC771195.1.1788_U
OTU_3056	Eukaryota;Excavata;Discoba;Euglenozoa;Kinetoplastida;Prokinetoplastidae;Prokinetoplastidae_X;Prokinetoplastidae_X_sp.;	2e-106	AF530521.1.1912_U
OTU_3055	Eukaryota;Rhizaria;Cercozoa;Endomyxa;Reticulosida;Filoretidae;Filoreta;Filoreta_sp.;	6e-86	DQ504354.1.1974_U
OTU_3054	Eukaryota;Excavata;Discoba;Euglenozoa;Euglenida;Petalomonadales;Notosolenus;Notosolenus_ostium;	1e-67	KC990930.1.2052_U
OTU_2050	Eukaryota;Archaeplastida;Rhodophyta;Florideophyceae;Ceramiales;Dasyaceae;Heterosiphonia;Heterosiphonia_pulchra;	9e-29	AF488397.1.1788_U
OTU_2051	Eukaryota;Rhizaria;Cercozoa;Endomyxa;Reticulosida;Filoretidae;Filoreta;Filoreta_sp.;	2e-89	DQ504354.1.1974_U
OTU_2052	Eukaryota;Excavata;Discoba;Euglenozoa;Kinetoplastida;Prokinetoplastidae;Prokinetoplastidae_X;Prokinetoplastidae_X_sp.;	1e-52	AF530521.1.1912_U
OTU_2053	Eukaryota;Alveolata;Ciliophora;Spirotrichea;Tintinnida;TIN_07;Tintinnopsis_07;Tintinnopsis_07_sp.;	6e-67	JX178863.1.1761_U
OTU_2054	Eukaryota;Rhizaria;Cercozoa;Endomyxa;Reticulosida;Filoretidae;Filoreta;Filoreta_sp.;	1e-93	DQ504354.1.1974_U
OTU_2055	Eukaryota;Rhizaria;Cercozoa;Endomyxa;Reticulosida;Filoretidae;Filoreta;Filoreta_sp.;	6e-89	DQ504354.1.1974_U
OTU_2056	Eukaryota;Stramenopiles;Stramenopiles_X;Labyrinthulea;Labyrinthulales;Labyrinthulaceae;Labyrinthulaceae_X;Labyrinthulaceae_X_sp.;	2e-88	FJ800607.1.1392_U
OTU_2057	Eukaryota;Rhizaria;Cercozoa;Endomyxa;Reticulosida;Filoretidae;Filoreta;Filoreta_sp.;	4e-93	DQ504354.1.1974_U
OTU_1569	Eukaryota;Amoebozoa;Lobosa;Lobosa_X;Himatismenida;Parvamoebidae;Parvamoeba;Parvamoeba_monoura;	3e-69	EF455775.1.1917_U
OTU_1568	Eukaryota;Excavata;Discoba;Euglenozoa;Kinetoplastida;Prokinetoplastidae;Prokinetoplastidae_X;Prokinetoplastidae_X_sp.;	3e-62	AF530521.1.1912_U
OTU_604	Eukaryota;Opisthokonta;Fungi;Ascomycota;Pezizomycotina;Dothideomycetes;Scolecobasidium;Scolecobasidium_fusiforme;	3e-142	KF156101.1.1464_U
OTU_605	Eukaryota;Opisthokonta;Fungi;Ascomycota;Pezizomycotina;Dothideomycetes;Scolecobasidium;Scolecobasidium_fusiforme;	3e-142	KF156101.1.1464_U
OTU_602	Eukaryota;Opisthokonta;Fungi;Ascomycota;Pezizomycotina;Dothideomycetes;Scolecobasidium;Scolecobasidium_fusiforme;	2e-140	KF156101.1.1464_U
OTU_603	Eukaryota;Stramenopiles;Ochrophyta;Bacillariophyta;Bacillariophyta_X;Radial-centric-basal-Coscinodiscophyceae;Melosira;Melosira_arctica;	8e-143	KF915810.1.1693_U
OTU_600	Eukaryota;Opisthokonta;Fungi;Ascomycota;Pezizomycotina;Dothideomycetes;Scolecobasidium;Scolecobasidium_fusiforme;	8e-146	KF156101.1.1464_U
OTU_601	Eukaryota;Opisthokonta;Fungi;Ascomycota;Pezizomycotina;Dothideomycetes;Scolecobasidium;Scolecobasidium_fusiforme;	8e-143	KF156101.1.1464_U
OTU_1561	Eukaryota;Amoebozoa;Lobosa;Discosea-Flabellinia;Dactylopodida;Paramoebidae;Neoparamoeba;Neoparamoeba_sp.;	0.0	AB505544.1.1980_U
OTU_1560	Eukaryota;Amoebozoa;Lobosa;Lobosa_X;Stygamoebida;Vermistella-lineage;Vermistella;Vermistella_antarctica;	1e-139	DQ229956.1.1939_U
OTU_1563	Eukaryota;Excavata;Discoba;Euglenozoa;Kinetoplastida;Neobodonid;Rhynchomonas;Rhynchomonas_nasuta;	7e-150	AY425025.1.2176_U
OTU_1562	Eukaryota;Excavata;Discoba;Euglenozoa;Kinetoplastida;Neobodonid;Rhynchomonas;Rhynchomonas_nasuta;	3e-149	AY425025.1.2176_U
OTU_1565	Eukaryota;Rhizaria;Cercozoa;Endomyxa;Reticulosida;Filoretidae;Filoreta;Filoreta_sp.;	4e-96	DQ504354.1.1974_U
OTU_1564	Eukaryota;Amoebozoa;Lobosa;Lobosa_X;Stygamoebida;Vermistella-lineage;Vermistella;Vermistella_antarctica;	2e-144	DQ229956.1.1939_U
OTU_608	No blast hit	None	None
OTU_609	No blast hit	None	None
OTU_3452	Eukaryota;Rhizaria;Foraminifera;Monothalamids;Monothalamids_X;Monothalamids_XX;Saccamminidae_X;Saccamminidae_X_sp.;	4e-68	JN003672.1.924_U
OTU_3766	Eukaryota;Amoebozoa;Lobosa;Tubulinea;Leptomyxida;Rhizamoeba-saxonica-lineage;Rhizamoeba;Rhizamoeba_saxonica;	2e-140	EU719197.1.1899_U
OTU_2907	Eukaryota;Rhizaria;Cercozoa;Endomyxa;Reticulosida;Filoretidae;Filoreta;Filoreta_sp.;	9e-85	DQ504354.1.1974_U
OTU_4558	No blast hit	None	None
OTU_3589	Eukaryota;Excavata;Discoba;Euglenozoa;Kinetoplastida;Neobodonid;Neobodo;Neobodo_designis;	2e-128	AY753972.1.2132_U
OTU_3588	Eukaryota;Amoebozoa;Lobosa;Discosea-Flabellinia;Dactylopodida;Paramoebidae;Neoparamoeba;Neoparamoeba_pemaquidensis;	0.0	AY714362.1.2105_U
OTU_4270	Eukaryota;Opisthokonta;Metazoa;Craniata;Craniata_X;Mammalia;Homo;Homo_sapiens;	1e-134	AADB02034831.22481.24231_U
OTU_4271	Eukaryota;Alveolata;Apicomplexa;Apicomplexa_X;Piroplasmida;Theileria-group;Theileria;Theileria_sp.;	7e-73	KF597078.1.1666_U
OTU_4276	Eukaryota;Alveolata;Apicomplexa;Apicomplexa_X;Piroplasmida;Theileria-group;Theileria;Theileria_sp.;	1e-71	KF597078.1.1666_U
OTU_4905	Eukaryota;Stramenopiles;Ochrophyta;Chrysophyceae;Chrysophyceae_X;Chrysophyceae_Clade-F;Chrysophyceae_Clade-F_X;Chrysophyceae_Clade-F_X_sp.;	2e-143	KJ925530.1.1659_U
OTU_4906	Eukaryota;Stramenopiles;Ochrophyta;Chrysophyceae;Chrysophyceae_X;Chrysophyceae_Clade-F;Chrysophyceae_Clade-F_X;Chrysophyceae_Clade-F_X_sp.;	1e-144	KJ925530.1.1659_U
OTU_4907	Eukaryota;Amoebozoa;Lobosa;Tubulinea;Nolandida;Nolandellidae;Nolandella;Nolandella_sp.;	3e-99	AB505543.1.1767_U
OTU_3581	Eukaryota;Stramenopiles;Ochrophyta;Bacillariophyta;Bacillariophyta_X;Raphid-pennate;Pleurosigma;Pleurosigma_intermedium;	3e-145	KC771150.1.1790_U
OTU_3580	Eukaryota;Alveolata;Ciliophora;Spirotrichea;Tintinnida;Eutintinnidae;Eutintinnus;Eutintinnus_sp.;	2e-79	JF305354.1.920_U
OTU_3583	Eukaryota;Rhizaria;Cercozoa;Endomyxa;Endomyxa_X;Endo4-lineage;Endo4-lineage_X;Endo4-lineage_X_sp.;	5e-86	GU822711.1.1406_U
OTU_3582	Eukaryota;Amoebozoa;Lobosa;Tubulinea;Nolandida;Nolandellidae;Nolandella;Nolandella_sp.;	1e-89	EU273451.1.1814_U
OTU_2903	Eukaryota;Rhizaria;Foraminifera;Monothalamids;Monothalamids_X;Monothalamids_XX;Astrorhiza;Astrorhiza_limicola;	6e-105	AF411217.1.950_U
OTU_2891	Eukaryota;Rhizaria;Cercozoa;Endomyxa;Reticulosida;Filoretidae;Filoreta;Filoreta_turcica;	8e-85	EU567292.1.2313_U
OTU_3587	Eukaryota;Rhizaria;Cercozoa;Endomyxa;Endomyxa_X;Endo4-lineage;Endo4-lineage_X;Endo4-lineage_X_sp.;	7e-85	GU822711.1.1406_U
OTU_3586	Eukaryota;Amoebozoa;Lobosa;Discosea-Flabellinia;Dactylopodida;Paramoebidae;Pseudoparamoeba;Pseudoparamoeba_pagei;	4e-148	AY277798.1.1352_U
OTU_3277	Eukaryota;Excavata;Discoba;Euglenozoa;Kinetoplastida;Prokinetoplastidae;Prokinetoplastidae_X;Prokinetoplastidae_X_sp.;	9e-103	AF530521.1.1912_U
OTU_3276	Eukaryota;Rhizaria;Cercozoa;Endomyxa;Reticulosida;Filoretidae;Filoreta;Filoreta_sp.;	2e-79	DQ504354.1.1974_U
OTU_288	Eukaryota;Rhizaria;Foraminifera;Foraminifera_X;Foraminifera_XX;Foraminifera_XXX;Foraminifera_XXXX;Foraminifera_XXXX_sp.;	9e-98	EU213204.1.834_U
OTU_289	Eukaryota;Opisthokonta;Metazoa;Platyhelminthes;Turbellaria;Rhabdocoela;Styloplanella;Styloplanella_strongylostomoides;	3e-93	AY775772.1.1816_U
OTU_3273	Eukaryota;Excavata;Discoba;Euglenozoa;Kinetoplastida;Prokinetoplastidae;Prokinetoplastidae_X;Prokinetoplastidae_X_sp.;	4e-43	AF530521.1.1912_U
OTU_3272	Eukaryota;Rhizaria;Cercozoa;Endomyxa;Reticulosida;Filoretidae;Filoreta;Filoreta_sp.;	2e-91	DQ504354.1.1974_U
OTU_3271	Eukaryota;Excavata;Discoba;Euglenozoa;Kinetoplastida;Prokinetoplastidae;Prokinetoplastidae_X;Prokinetoplastidae_X_sp.;	2e-11	AF530521.1.1912_U
OTU_3270	Eukaryota;Stramenopiles;Stramenopiles_X;MAST;MAST-12;MAST-12_X;MAST-12_XX;MAST-12_XX_sp.;	4e-37	HQ219411.1.1730_U
OTU_282	Eukaryota;Rhizaria;Foraminifera;Globothalamea;Rotaliida;Buliminacea;Bulimina;Bulimina_aculeata;	5e-164	AY488866.1.1014_U
OTU_283	Eukaryota;Rhizaria;Foraminifera;Globothalamea;Rotaliida;Pseudoparrellidae;Epistominella;Epistominella_arctica;	6e-145	FJ185793.1.1012_U
OTU_280	Eukaryota;Rhizaria;Foraminifera;Foraminifera_X;Foraminifera_XX;Foraminifera_XXX;Foraminifera_XXXX;Foraminifera_XXXX_sp.;	9e-98	EU213204.1.834_U
OTU_281	Eukaryota;Rhizaria;Foraminifera;Globothalamea;Rotaliida;Rotaliida_X;Rotaliida_XX;Rotaliida_XX_sp.;	6e-43	JN003656.1.955_U
OTU_286	Eukaryota;Rhizaria;Foraminifera;Globothalamea;Rotaliida;Buliminacea;Bulimina;Bulimina_aculeata;	1e-164	AY488866.1.1014_U
OTU_287	Eukaryota;Opisthokonta;Metazoa;Nematoda;Chromadorea;Chromadorea_X;Monhystera;Monhystera_sp.;	3e-90	HM347784.1.1006_U
OTU_284	Eukaryota;Rhizaria;Foraminifera;Globothalamea;Rotaliida;Buliminacea;Bulimina;Bulimina_aculeata;	3e-159	AY488866.1.1014_U
OTU_285	Eukaryota;Rhizaria;Foraminifera;Globothalamea;Rotaliida;Buliminacea;Bulimina;Bulimina_aculeata;	7e-160	AY488866.1.1014_U
OTU_462	Eukaryota;Excavata;Discoba;Euglenozoa;Euglenida;Petalomonadales;Petalomonadales_X;Petalomonadales_X_sp.;	6e-104	AY821956.1.1902_U
OTU_463	Eukaryota;Excavata;Discoba;Euglenozoa;Kinetoplastida;Neobodonid;Neobodonid_X;Neobodonid_X_sp.;	3e-167	AF530518.1.2120_U
OTU_460	Eukaryota;Alveolata;Ciliophora;Litostomatea;Trichostomatia;Isotrichidae;Isotricha;Isotricha_sp.;	8e-66	KF893617.1.1307_U
OTU_461	Eukaryota;Amoebozoa;Lobosa;Tubulinea;Nolandida;Nolandellidae;Nolandella;Nolandella_sp.;	5e-129	GU320609.1.1054_U
OTU_466	Eukaryota;Excavata;Discoba;Euglenozoa;Euglenida;Petalomonadales;Petalomonadales_X;Petalomonadales_X_sp.;	6e-104	AY821956.1.1902_U
OTU_467	Eukaryota;Amoebozoa;Lobosa;Tubulinea;Nolandida;Nolandellidae;Nolandella;Nolandella_sp.;	1e-135	GU320609.1.1054_U
OTU_464	Eukaryota;Amoebozoa;Lobosa;Tubulinea;Nolandida;Nolandellidae;Nolandella;Nolandella_sp.;	5e-132	GU320609.1.1054_U
OTU_465	Eukaryota;Amoebozoa;Lobosa;Tubulinea;Nolandida;Nolandellidae;Nolandella;Nolandella_sp.;	5e-129	GU320609.1.1054_U
OTU_1697	Eukaryota;Excavata;Discoba;Euglenozoa;Kinetoplastida;Neobodonid;Cryptaulax;Cryptaulax_sp.;	7e-150	AY425022.1.1555_U
OTU_1696	Eukaryota;Excavata;Discoba;Euglenozoa;Kinetoplastida;Neobodonid;Rhynchomonas;Rhynchomonas_nasuta;	2e-150	AY425025.1.2176_U
OTU_1695	Eukaryota;Amoebozoa;Lobosa;Tubulinea;Nolandida;Nolandellidae;Nolandella;Nolandella_hibernica;	4e-83	JQ519510.1.1797_U
OTU_1694	Eukaryota;Alveolata;Apicomplexa;Apicomplexa_X;Colpodellidae;Colpodellidae_X;Chromera;Chromera_velia;	5e-58	EU099903.1.972_U
OTU_1693	Eukaryota;Rhizaria;Cercozoa;Endomyxa;Endomyxa_X;Endo4-lineage;Endo4-lineage_X;Endo4-lineage_X_sp.;	3e-87	GU822711.1.1406_U
OTU_1692	Eukaryota;Rhizaria;Cercozoa;Endomyxa;Reticulosida;Filoretidae;Filoreta;Filoreta_sp.;	2e-98	DQ504354.1.1974_U
OTU_1691	Eukaryota;Amoebozoa;Lobosa;Tubulinea;Nolandida;Nolandellidae;Nolandella;Nolandella_hibernica;	2e-82	JQ519510.1.1797_U
OTU_1690	Eukaryota;Excavata;Discoba;Euglenozoa;Kinetoplastida;Neobodonid;Neobodo;Neobodo_sp.;	2e-153	FJ743435.1.2100_U
OTU_264	Eukaryota;Excavata;Discoba;Euglenozoa;Kinetoplastida;Prokinetoplastidae;Prokinetoplastidae_X;Prokinetoplastidae_X_sp.;	3e-62	AF530521.1.1912_U
OTU_265	Eukaryota;Rhizaria;Foraminifera;Globothalamea;Textulariida;Reophacidae;Reophax;Reophax_sp.;	0.0	JN003662.1.1015_U
OTU_1439	Eukaryota;Excavata;Discoba;Euglenozoa;Kinetoplastida;Neobodonid;Rhynchomonas;Rhynchomonas_nasuta;	3e-158	JN542571.1.2154_U
OTU_267	Eukaryota;Rhizaria;Foraminifera;Monothalamids;Monothalamids_Clade-I;Monothalamids_Clade-I_X;Allogromia;Allogromia_crystallifera;	4e-56	AJ317986.1.976_U
OTU_260	Eukaryota;Rhizaria;Foraminifera;Globothalamea;Rotaliida;Rotaliida_X;Rotaliida_XX;Rotaliida_XX_sp.;	6e-43	JN003656.1.955_U
OTU_261	Eukaryota;Rhizaria;Foraminifera;Globothalamea;Rotaliida;Nonionidae;Cibicidoides;Cibicidoides_wuellerstorfi;	0.0	AJ972560.1.988_U
OTU_262	Eukaryota;Rhizaria;Foraminifera;Globothalamea;Rotaliida;Buliminacea;Bulimina;Bulimina_aculeata;	1e-155	AY488866.1.1014_U
OTU_263	Eukaryota;Rhizaria;Foraminifera;Globothalamea;Rotaliida;Globigerinacea;Globigerinita;Globigerinita_glutinata;	2e-51	AY453136.1.1005_U
OTU_268	Eukaryota;Rhizaria;Foraminifera;Globothalamea;Rotaliida;Rotaliida_X;Rotaliida_XX;Rotaliida_XX_sp.;	6e-148	AM111372.1.1046_U
OTU_269	Eukaryota;Rhizaria;Cercozoa;Endomyxa;Reticulosida;Filoretidae;Filoreta;Filoreta_sp.;	4e-84	DQ504354.1.1974_U
OTU_4850	Eukaryota;Excavata;Discoba;Euglenozoa;Diplonemea;Diplonemea_X;Diplonemea_XX;Diplonemea_XX_sp.;	8e-168	KJ762734.1.2065_U
OTU_2901	Eukaryota;Amoebozoa;Lobosa;Lobosa_X;Himatismenida;Parvamoebidae;Parvamoeba;Parvamoeba_monoura;	6e-67	EF455775.1.1917_U
OTU_1438	Eukaryota;Rhizaria;Foraminifera;Globothalamea;Rotaliida;Pseudoparrellidae;Epistominella;Epistominella_sp.;	6e-148	FJ185807.1.1016_U
OTU_4615	Eukaryota;Alveolata;Ciliophora;Spirotrichea;Hypotrichia;Trachelostylidae;Spirotrachelostyla;Spirotrachelostyla_tani;	7e-134	FJ870093.1.1766_U
OTU_4616	Eukaryota;Alveolata;Dinoflagellata;Syndiniales;Dino-Group-II;Dino-Group-II-Clade-10-and-11;Dino-Group-II-Clade-10-and-11_X;Dino-Group-II-Clade-10-and-11_X_sp.;	5e-144	GU823962.1.1204_U
OTU_4617	Eukaryota;Opisthokonta;Fungi;Chytridiomycota;Chytridiomycotina;Chytridiomycotina_X;Chytridiomycotina_XX;Chytridiomycotina_XX_sp.;	3e-130	AB468604.1.1323_U
OTU_3479	Eukaryota;Rhizaria;Cercozoa;Endomyxa;Reticulosida;Filoretidae;Filoreta;Filoreta_sp.;	2e-91	DQ504354.1.1974_U
OTU_3478	Eukaryota;Rhizaria;Foraminifera;Globothalamea;Textulariida;Spiroplectamminacea;Spiroplectammina;Spiroplectammina_sp.;	2e-148	AJ504689.1.1069_U
OTU_4612	Eukaryota;Rhizaria;Cercozoa;Filosa-Thecofilosea;Cryomonadida;Protaspa-lineage;Protaspa-lineage_X;Protaspa-lineage_X_sp.;	3e-145	HQ868875.1.887_U
OTU_4613	Eukaryota;Alveolata;Dinoflagellata;Dinophyceae;Gonyaulacales;Goniodomataceae;Alexandrium;Alexandrium_fundyense;	9e-146	KJ925451.1.1498_U
OTU_3475	Eukaryota;Excavata;Discoba;Euglenozoa;Euglenida;Petalomonadales;Notosolenus;Notosolenus_urceolatus;	7e-110	KJ778682.1.1946_U
OTU_3474	Eukaryota;Rhizaria;Cercozoa;Endomyxa;Reticulosida;Filoretidae;Filoreta;Filoreta_sp.;	3e-94	DQ504354.1.1974_U
OTU_3477	No blast hit	None	None
OTU_3476	Eukaryota;Rhizaria;Cercozoa;Endomyxa;Reticulosida;Filoretidae;Filoreta;Filoreta_sp.;	9e-122	DQ504354.1.1974_U
OTU_3471	Eukaryota;Rhizaria;Cercozoa;Endomyxa;Reticulosida;Filoretidae;Filoreta;Filoreta_sp.;	3e-91	DQ504354.1.1974_U
OTU_3470	Eukaryota;Amoebozoa;Lobosa;Tubulinea;Leptomyxida;Flabellulidae;Flabellula;Flabellula_sp.;	4e-62	EU852657.1.1873_U
OTU_3473	Eukaryota;Alveolata;Ciliophora;Spirotrichea;Euplotia;Discocephalidae;Discocephalus;Discocephalus_pararotatorius;	8e-85	JX460983.1.1773_U
OTU_3472	Eukaryota;Rhizaria;Cercozoa;Endomyxa;Reticulosida;Filoretidae;Filoreta;Filoreta_sp.;	6e-98	DQ504354.1.1974_U
OTU_3871	Eukaryota;Rhizaria;Foraminifera;Monothalamids;Monothalamids_X;Monothalamids_XX;Hippocrepinella;Hippocrepinella_sp.;	0.0	AJ307764.1.928_U
OTU_4103	Eukaryota;Rhizaria;Cercozoa;Endomyxa;Reticulosida;Filoretidae;Filoreta;Filoreta_sp.;	9e-125	DQ504354.1.1974_U
OTU_4128	Eukaryota;Opisthokonta;Metazoa;Mollusca;Mollusca_X;Mollusca_XX;Omalogyra;Omalogyra_fusca;	7e-08	FJ917217.1.1990_U
OTU_3870	Eukaryota;Amoebozoa;Lobosa;Tubulinea;Leptomyxida;Rhizamoeba-saxonica-lineage;Rhizamoeba;Rhizamoeba_saxonica;	1e-138	EU719197.1.1899_U
OTU_4126	Eukaryota;Excavata;Discoba;Euglenozoa;Diplonemea;Diplonemea_X;Diplonemea_XX;Diplonemea_XX_sp.;	1e-160	KJ757684.1.2043_U
OTU_4127	Eukaryota;Opisthokonta;Metazoa;Mollusca;Mollusca_X;Mollusca_XX;Omalogyra;Omalogyra_fusca;	7e-08	FJ917217.1.1990_U
OTU_708	Eukaryota;Excavata;Discoba;Euglenozoa;Kinetoplastida;Eubodonid;Eubodonid_X;Eubodonid_X_sp.;	4e-139	AY753981.1.2133_U
OTU_4125	Eukaryota;Rhizaria;Cercozoa;Endomyxa;Reticulosida;Filoretidae;Filoreta;Filoreta_sp.;	1e-120	DQ504354.1.1974_U
OTU_4122	Eukaryota;Opisthokonta;Metazoa;Mollusca;Mollusca_X;Mollusca_XX;Omalogyra;Omalogyra_fusca;	7e-08	FJ917217.1.1990_U
OTU_3509	Eukaryota;Rhizaria;Foraminifera;Monothalamids;Monothalamids_X;Lagynidae;Nemogullmia;Nemogullmia_sp.;	6e-114	AY452788.1.960_U
OTU_4120	Eukaryota;Opisthokonta;Metazoa;Mollusca;Mollusca_X;Mollusca_XX;Omalogyra;Omalogyra_fusca;	7e-08	FJ917217.1.1990_U
OTU_4121	Eukaryota;Excavata;Discoba;Euglenozoa;Kinetoplastida;Bodonidae;Bodonidae_X;Bodonidae_X_sp.;	6e-172	AY753600.1.2188_U
OTU_1183	Eukaryota;Excavata;Discoba;Euglenozoa;Kinetoplastida;Neobodonid;Rhynchomonas;Rhynchomonas_nasuta;	3e-149	AY425025.1.2176_U
OTU_1182	Eukaryota;Excavata;Discoba;Euglenozoa;Kinetoplastida;Neobodonid;Neobodo;Neobodo_sp.;	1e-154	FJ743435.1.2100_U
OTU_1181	Eukaryota;Excavata;Discoba;Euglenozoa;Kinetoplastida;Neobodonid;Rhynchomonas;Rhynchomonas_nasuta;	2e-150	AY425025.1.2176_U
OTU_1180	Eukaryota;Excavata;Discoba;Euglenozoa;Kinetoplastida;Neobodonid;Neobodo;Neobodo_sp.;	2e-156	FJ743435.1.2100_U
OTU_1187	Eukaryota;Excavata;Discoba;Euglenozoa;Kinetoplastida;Neobodonid;Neobodo;Neobodo_sp.;	7e-153	FJ743435.1.2100_U
OTU_1186	Eukaryota;Excavata;Discoba;Euglenozoa;Kinetoplastida;Neobodonid;Rhynchomonas;Rhynchomonas_nasuta;	2e-150	AY425025.1.2176_U
OTU_1185	Eukaryota;Excavata;Discoba;Euglenozoa;Kinetoplastida;Neobodonid;Rhynchomonas;Rhynchomonas_nasuta;	3e-149	AY425025.1.2176_U
OTU_1184	Eukaryota;Excavata;Discoba;Euglenozoa;Kinetoplastida;Neobodonid;Rhynchomonas;Rhynchomonas_nasuta;	1e-160	DQ207595.1.2132_U
OTU_2166	Eukaryota;Rhizaria;Cercozoa;Endomyxa;Reticulosida;Filoretidae;Filoreta;Filoreta_sp.;	6e-95	DQ504354.1.1974_U
OTU_1189	Eukaryota;Excavata;Discoba;Euglenozoa;Kinetoplastida;Neobodonid;Rhynchomonas;Rhynchomonas_nasuta;	2e-150	AY425025.1.2176_U
OTU_1188	Eukaryota;Stramenopiles;Ochrophyta;Chrysophyceae;Chrysophyceae_X;Chrysophyceae_Clade-C;Chrysophyceae_Clade-C_X;Chrysophyceae_Clade-C_X_sp.;	2e-134	JQ956239.1.959_U
OTU_4596	Eukaryota;Hacrobia;Katablepharidophyta;Katablepharidaceae;Katablepharidales;Katablepharidales_X;Katablepharidales_XX;Katablepharidales_XX_sp.;	1e-141	KJ763642.1.1795_U
OTU_3874	Eukaryota;Amoebozoa;Lobosa;Tubulinea;Leptomyxida;Rhizamoeba-saxonica-lineage;Rhizamoeba;Rhizamoeba_saxonica;	2e-140	EU719197.1.1899_U
OTU_1741	Eukaryota;Rhizaria;Cercozoa;Endomyxa;Endomyxa_X;Endo4-lineage;Endo4-lineage_X;Endo4-lineage_X_sp.;	8e-88	GU822711.1.1406_U
OTU_1740	Eukaryota;Rhizaria;Cercozoa;Endomyxa;Endomyxa_X;Endo4-lineage;Endo4-lineage_X;Endo4-lineage_X_sp.;	8e-91	GU822711.1.1406_U
OTU_1743	Eukaryota;Rhizaria;Cercozoa;Endomyxa;Endomyxa_X;Endo4-lineage;Endo4-lineage_X;Endo4-lineage_X_sp.;	3e-87	GU822711.1.1406_U
OTU_1742	Eukaryota;Rhizaria;Cercozoa;Endomyxa;Reticulosida;Filoretidae;Filoreta;Filoreta_sp.;	1e-93	DQ504354.1.1974_U
OTU_1745	Eukaryota;Rhizaria;Cercozoa;Endomyxa;Reticulosida;Filoretidae;Filoreta;Filoreta_sp.;	6e-92	DQ504354.1.1974_U
OTU_1744	Eukaryota;Rhizaria;Cercozoa;Endomyxa-Ascetosporea;Paradinida;Paradinidae;Paradinium;Paradinium_poucheti;	4e-83	EU189029.1.2030_U
OTU_868	Eukaryota;Excavata;Discoba;Euglenozoa;Kinetoplastida;Eubodonid;Eubodonid_X;Eubodonid_X_sp.;	4e-142	AY753981.1.2133_U
OTU_1746	Eukaryota;Rhizaria;Cercozoa;Endomyxa;Reticulosida;Filoretidae;Filoreta;Filoreta_sp.;	6e-89	DQ504354.1.1974_U
OTU_1749	Eukaryota;Opisthokonta;Metazoa;Cnidaria;Cnidaria_X;Anthozoa;Leioptilus;Leioptilus_fimbriatus;	1e-65	Z92903.1.1799_U
OTU_1748	Eukaryota;Rhizaria;Foraminifera;Foraminifera_X;Foraminifera_XX;Foraminifera_XXX;Foraminifera_XXXX;Foraminifera_XXXX_sp.;	2e-98	AY452797.1.846_U
OTU_864	Eukaryota;Excavata;Discoba;Euglenozoa;Kinetoplastida;Neobodonid;Rhynchomonas;Rhynchomonas_nasuta;	8e-165	DQ207595.1.2132_U
OTU_865	Eukaryota;Excavata;Discoba;Euglenozoa;Kinetoplastida;Neobodonid;Rhynchomonas;Rhynchomonas_nasuta;	8e-162	DQ207595.1.2132_U
OTU_862	Eukaryota;Excavata;Discoba;Euglenozoa;Kinetoplastida;Eubodonid;Eubodonid_X;Eubodonid_X_sp.;	9e-140	AY753981.1.2133_U
OTU_863	Eukaryota;Excavata;Discoba;Euglenozoa;Kinetoplastida;Eubodonid;Eubodonid_X;Eubodonid_X_sp.;	6e-138	AY753981.1.2133_U
OTU_860	Eukaryota;Excavata;Discoba;Euglenozoa;Kinetoplastida;Neobodonid;Rhynchomonas;Rhynchomonas_nasuta;	1e-160	DQ207595.1.2132_U
OTU_861	Eukaryota;Excavata;Discoba;Euglenozoa;Kinetoplastida;Neobodonid;Rhynchomonas;Rhynchomonas_nasuta;	5e-163	DQ207595.1.2132_U
OTU_4728	No blast hit	None	None
OTU_4729	Eukaryota;Opisthokonta;Metazoa;Cnidaria;Cnidaria_X;Anthozoa;Funiculina;Funiculina_sp.;	8e-137	JN227965.1.1296_U
OTU_4058	Eukaryota;Opisthokonta;Fungi;Ascomycota;Pezizomycotina;Lecanoromycetes;Parmelia;Parmelia_saxatilis;	1e-46	KJ766757.1.2486_U
OTU_4059	No blast hit	None	None
OTU_5084	Eukaryota;Opisthokonta;Fungi;Ascomycota;Pezizomycotina;Dothideomycetes;Cladosporium;Cladosporium_sphaerospermum;	8e-146	HM347335.1.1622_U
OTU_3971	Eukaryota;Rhizaria;Foraminifera;Globothalamea;Textulariida;Textulariida_XX;Liebusella;Liebusella_goesi;	2e-74	FR754402.1.1057_U
OTU_4052	Eukaryota;Rhizaria;Cercozoa;Endomyxa;Reticulosida;Filoretidae;Filoreta;Filoreta_sp.;	4e-96	DQ504354.1.1974_U
OTU_4053	Eukaryota;Excavata;Discoba;Euglenozoa;Kinetoplastida;Neobodonid;Neobodo;Neobodo_designis;	7e-156	JN542574.1.2136_U
OTU_4050	Eukaryota;Opisthokonta;Fungi;Ascomycota;Pezizomycotina;Eurotiomycetes;Monascus;Monascus_sp.;	1e-58	KJ747401.1.1682_U
OTU_4051	Eukaryota;Rhizaria;Cercozoa;Endomyxa;Reticulosida;Filoretidae;Filoreta;Filoreta_sp.;	4e-93	DQ504354.1.1974_U
OTU_4724	Eukaryota;Opisthokonta;Metazoa;Cnidaria;Cnidaria_X;Hydrozoa;Hydrozoa_X;Hydrozoa_X_sp.;	8e-143	FJ169747.1.928_U
OTU_4725	No blast hit	None	None
OTU_4726	Eukaryota;Opisthokonta;Metazoa;Urochordata;Urochordata_X;Ascidiacea;Molgula;Molgula_complanata;	3e-121	L12422.1.1805_U
OTU_4055	Eukaryota;Excavata;Discoba;Euglenozoa;Kinetoplastida;Neobodonid;Neobodo;Neobodo_designis;	1e-157	JN542574.1.2136_U
OTU_3624	Eukaryota;Rhizaria;Cercozoa;Endomyxa;Reticulosida;Filoretidae;Filoreta;Filoreta_sp.;	1e-99	DQ504354.1.1974_U
OTU_4446	Eukaryota;Opisthokonta;Metazoa;Arthropoda;Hexapoda;Insecta;Liposcelidae;Liposcelidae_sp.;	2e-150	AY900135.1.1947_U
OTU_3625	Eukaryota;Amoebozoa;Lobosa;Discosea-Flabellinia;Dactylopodida;Paramoebidae;Pseudoparamoeba;Pseudoparamoeba_sp.;	8e-162	AY183891.1.1977_U
OTU_2876	Eukaryota;Rhizaria;Cercozoa;Endomyxa;Reticulosida;Filoretidae;Filoreta;Filoreta_sp.;	8e-156	DQ504354.1.1974_U
OTU_2719	Eukaryota;Excavata;Discoba;Euglenozoa;Euglenida;Petalomonadales;Notosolenus;Notosolenus_ostium;	1e-68	KC990930.1.2052_U
OTU_3975	Eukaryota;Rhizaria;Cercozoa;Endomyxa;Reticulosida;Filoretidae;Filoreta;Filoreta_sp.;	9e-91	DQ504354.1.1974_U
OTU_5055	Eukaryota;Opisthokonta;Fungi;Basidiomycota;Agaricomycotina;Agaricomycetes;Hymenopellis;Hymenopellis_furfuracea;	5e-141	DQ089015.1.1782_U
OTU_5054	Eukaryota;Rhizaria;Cercozoa;Filosa-Thecofilosea;Ebriida;Botuliformidae;Botuliformidae_X;Botuliformidae_X_sp.;	1e-144	FN690390.1.1719_U
OTU_4645	Eukaryota;Excavata;Discoba;Euglenozoa;Kinetoplastida;Neobodonid;Neobodo;Neobodo_designis;	4e-151	JN542574.1.2136_U
OTU_2718	Eukaryota;Opisthokonta;Metazoa;Nematoda;Chromadorea;Chromadorea_X;Bursaphelenchus;Bursaphelenchus_abruptus;	6e-30	AB067756.1.1621_U
OTU_5051	Eukaryota;Stramenopiles;Ochrophyta;Bacillariophyta;Bacillariophyta_X;Polar-centric-Mediophyceae;Polar-centric-Mediophyceae_X;Polar-centric-Mediophyceae_X_sp.;	8e-143	GU385569.1.1702_U
OTU_3976	Eukaryota;Opisthokonta;Fungi;Ascomycota;Pezizomycotina;Eurotiomycetes;Monascus;Monascus_sp.;	5e-55	KJ747401.1.1682_U
OTU_4854	Eukaryota;Excavata;Discoba;Euglenozoa;Diplonemea;Diplonemea_X;Diplonemea_XX;Diplonemea_XX_sp.;	8e-168	KJ762734.1.2065_U
OTU_5052	Eukaryota;Excavata;Discoba;Euglenozoa;Euglenida;Pleotidales;Ploeotia;Ploeotia_vitrea;	1e-58	KC990933.1.2057_U
OTU_4695	Eukaryota;Rhizaria;Cercozoa;Endomyxa-Ascetosporea;Paradinida;Paradinida_X;Paradinida_XX;Paradinida_XX_sp.;	2e-86	AY449715.1.2072_U
OTU_1536	Eukaryota;Excavata;Discoba;Euglenozoa;Kinetoplastida;Neobodonid;Rhynchomonas;Rhynchomonas_nasuta;	1e-151	AY425025.1.2176_U
OTU_4061	Eukaryota;Opisthokonta;Fungi;Ascomycota;Pezizomycotina;Eurotiomycetes;Monascus;Monascus_sp.;	5e-55	KJ747401.1.1682_U
OTU_3977	Eukaryota;Rhizaria;Cercozoa;Endomyxa;Reticulosida;Filoretidae;Filoreta;Filoreta_sp.;	2e-98	DQ504354.1.1974_U
OTU_5059	Eukaryota;Stramenopiles;Ochrophyta;Bacillariophyta;Bacillariophyta_X;Raphid-pennate;Pleurosigma;Pleurosigma_intermedium;	5e-144	KC771150.1.1790_U
OTU_3364	Eukaryota;Excavata;Discoba;Euglenozoa;Kinetoplastida;Prokinetoplastidae;Prokinetoplastidae_X;Prokinetoplastidae_X_sp.;	4e-46	AF530521.1.1912_U
OTU_1537	Eukaryota;Rhizaria;Cercozoa;Endomyxa;Reticulosida;Filoretidae;Filoreta;Filoreta_sp.;	3e-97	DQ504354.1.1974_U
OTU_4548	Eukaryota;Alveolata;Ciliophora;Spirotrichea;Hypotrichia;Hypotrichia_X;Hypotrichia_XX;Hypotrichia_XX_sp.;	1e-135	HQ868654.1.887_U
OTU_1534	Eukaryota;Amoebozoa;Lobosa;Lobosa_X;Stygamoebida;Vermistella-lineage;Vermistella;Vermistella_antarctica;	7e-144	DQ229956.1.1939_U
OTU_2988	Eukaryota;Excavata;Discoba;Euglenozoa;Euglenida;Petalomonadales;Notosolenus;Notosolenus_ostium;	3e-90	KC990930.1.2052_U
OTU_2989	Eukaryota;Opisthokonta;Metazoa;Loricifera;Loricifera_X;Loricifera_XX;Pliciloricus;Pliciloricus_sp.;	1e-117	AY746986.1.1855_U
OTU_2986	Eukaryota;Excavata;Discoba;Euglenozoa;Kinetoplastida;Neobodonid;Neobodo;Neobodo_designis;	2e-162	JN542574.1.2136_U
OTU_2987	Eukaryota;Rhizaria;Foraminifera;Foraminifera_X;Foraminifera_XX;Foraminifera_XXX;Allogromida;Allogromida_sp.;	1e-83	EU213258.1.809_U
OTU_2984	Eukaryota;Rhizaria;Foraminifera;Monothalamids;Monothalamids_X;Monothalamids_XX;Hippocrepinella;Hippocrepinella_sp.;	1e-164	AJ307764.1.928_U
OTU_1535	Eukaryota;Opisthokonta;Fungi;Ascomycota;Pezizomycotina;Sordariomycetes;Melanopsamma;Melanopsamma_pomiformis;	6e-30	AY489677.1.2240_G
OTU_2982	Eukaryota;Excavata;Discoba;Euglenozoa;Kinetoplastida;Prokinetoplastidae;Prokinetoplastidae_X;Prokinetoplastidae_X_sp.;	5e-86	AF530521.1.1912_U
OTU_2983	Eukaryota;Excavata;Discoba;Euglenozoa;Kinetoplastida;Prokinetoplastidae;Prokinetoplastidae_X;Prokinetoplastidae_X_sp.;	3e-56	AF530521.1.1912_U
OTU_2980	Eukaryota;Rhizaria;Cercozoa;Endomyxa;Reticulosida;Filoretidae;Filoreta;Filoreta_sp.;	7e-92	DQ504354.1.1974_U
OTU_2981	Eukaryota;Excavata;Discoba;Euglenozoa;Kinetoplastida;Prokinetoplastidae;Prokinetoplastidae_X;Prokinetoplastidae_X_sp.;	2e-60	AF530521.1.1912_U
OTU_655	Eukaryota;Stramenopiles;Stramenopiles_X;MAST;MAST-12;MAST-12_X;MAST-12_XX;MAST-12_XX_sp.;	4e-114	HQ869130.1.910_U
OTU_4855	Eukaryota;Excavata;Discoba;Euglenozoa;Diplonemea;Diplonemea_X;Diplonemea_XX;Diplonemea_XX_sp.;	2e-150	DQ504349.1.1932_U
OTU_654	Eukaryota;Stramenopiles;Stramenopiles_X;MAST;MAST-12;MAST-12_X;MAST-12_XX;MAST-12_XX_sp.;	4e-114	HQ869130.1.910_U
OTU_4587	Eukaryota;Alveolata;Dinoflagellata;Syndiniales;Dino-Group-II;Dino-Group-II-Clade-1;Dino-Group-II-Clade-1_X;Dino-Group-II-Clade-1_X_sp.;	9e-146	FJ356835.1.857_U
OTU_657	No blast hit	None	None
OTU_2894	Eukaryota;Rhizaria;Cercozoa;Endomyxa;Reticulosida;Filoretidae;Filoreta;Filoreta_sp.;	6e-92	DQ504354.1.1974_U
OTU_722	Eukaryota;Excavata;Discoba;Euglenozoa;Kinetoplastida;Eubodonid;Eubodonid_X;Eubodonid_X_sp.;	2e-140	AY753981.1.2133_U
OTU_124	No blast hit	None	None
OTU_2895	Eukaryota;Rhizaria;Foraminifera;Globothalamea;Rotaliida;Rotaliida_X;Rotaliida_XX;Rotaliida_XX_sp.;	6e-43	JN003656.1.955_U
OTU_2874	Eukaryota;Opisthokonta;Metazoa;Nematoda;Chromadorea;Chromadoridae;Punctodora;Punctodora_ratzeburgensis;	8e-57	KJ636232.1.1692_U
OTU_123	Eukaryota;Opisthokonta;Metazoa;Urochordata;Urochordata_X;Ascidiacea;Boltenia;Boltenia_villosa;	3e-142	AY903924.1.1763_U
OTU_3564	Eukaryota;Rhizaria;Foraminifera;Globothalamea;Textulariida;Eggerellidae;Eggerelloides;Eggerelloides_scaber;	6e-34	FR839727.1.1028_U
OTU_969	Eukaryota;Excavata;Discoba;Euglenozoa;Kinetoplastida;Eubodonid;Eubodonid_X;Eubodonid_X_sp.;	9e-140	AY753981.1.2133_U
OTU_122	Eukaryota;Archaeplastida;Streptophyta;Embryophyceae;Embryophyceae_X;Embryophyceae_XX;Solanum;Solanum_clavatum;	1e-141	KC535783.1.1586_U
OTU_1352	Eukaryota;Excavata;Discoba;Euglenozoa;Kinetoplastida;Prokinetoplastidae;Prokinetoplastidae_X;Prokinetoplastidae_X_sp.;	3e-62	AF530521.1.1912_U
OTU_1353	Eukaryota;Rhizaria;Cercozoa;Filosa-Thecofilosea;Cryomonadida;Protaspa-lineage;Protaspa-lineage_X;Protaspa-lineage_X_sp.;	9e-94	AB252745.1.1694_U
OTU_1350	Eukaryota;Opisthokonta;Fungi;Basidiomycota;Agaricomycotina;Agaricomycetes;Agaricomycetes_X;Agaricomycetes_X_sp.;	4e-71	EF024776.1.1853_U
OTU_968	Eukaryota;Excavata;Discoba;Euglenozoa;Kinetoplastida;Eubodonid;Eubodonid_X;Eubodonid_X_sp.;	6e-141	AY753981.1.2133_U
OTU_1356	Eukaryota;Opisthokonta;Fungi;Basidiomycota;Pucciniomycotina;Pucciniomycetes;Helicobasidium;Helicobasidium_corticioides;	2e-39	U75303.1.1747_U
OTU_121	Eukaryota;Rhizaria;Foraminifera;Foraminifera_X;Foraminifera_XX;Foraminifera_XXX;Foraminifera_XXXX;Foraminifera_XXXX_sp.;	1e-155	JN003658.1.957_U
OTU_1354	Eukaryota;Amoebozoa;Lobosa;Lobosa_X;Stygamoebida;Vermistella-lineage;Vermistella;Vermistella_sp.;	4e-145	GU824670.1.1527_U
OTU_1355	Eukaryota;Opisthokonta;Fungi;Basidiomycota;Agaricomycotina;Agaricomycetes;Agaricomycetes_X;Agaricomycetes_X_sp.;	2e-73	EF024776.1.1853_U
OTU_3905	Eukaryota;Amoebozoa;Lobosa;Discosea-Flabellinia;Dactylopodida;Paramoebidae;Neoparamoeba;Neoparamoeba_pemaquidensis;	0.0	AY193722.1.2065_U
OTU_2890	Eukaryota;Rhizaria;Cercozoa;Filosa-Thecofilosea;Cryomonadida;Cryothecomonas-lineage;Cryothecomonas;Cryothecomonas_sp.;	6e-86	KC488593.1.1688_U
OTU_1358	Eukaryota;Rhizaria;Cercozoa;Endomyxa;Reticulosida;Filoretidae;Filoreta;Filoreta_sp.;	4e-93	DQ504354.1.1974_U
OTU_1359	Eukaryota;Excavata;Discoba;Euglenozoa;Kinetoplastida;Neobodonid;Rhynchomonas;Rhynchomonas_nasuta;	2e-159	JN542571.1.2154_U
OTU_3390	Eukaryota;Excavata;Discoba;Euglenozoa;Kinetoplastida;Neobodonid;Rhynchomonas;Rhynchomonas_nasuta;	1e-160	DQ207595.1.2132_U
OTU_3900	Eukaryota;Excavata;Discoba;Euglenozoa;Kinetoplastida;Eubodonid;Eubodonid_X;Eubodonid_X_sp.;	9e-140	AY753981.1.2133_U
OTU_3903	Eukaryota;Excavata;Discoba;Euglenozoa;Kinetoplastida;Eubodonid;Eubodonid_X;Eubodonid_X_sp.;	1e-138	AY753981.1.2133_U
OTU_841	Eukaryota;Excavata;Discoba;Euglenozoa;Kinetoplastida;Neobodonid;Neobodo;Neobodo_sp.;	7e-153	FJ743435.1.2100_U
OTU_4730	No blast hit	None	None
OTU_2892	Eukaryota;Rhizaria;Cercozoa;Endomyxa;Endomyxa_X;Endo4-lineage;Endo4-lineage_X;Endo4-lineage_X_sp.;	5e-80	GU822711.1.1406_U
OTU_2875	Eukaryota;Rhizaria;Cercozoa;Endomyxa;Reticulosida;Filoretidae;Filoreta;Filoreta_sp.;	1e-93	DQ504354.1.1974_U
OTU_3563	Eukaryota;Excavata;Discoba;Euglenozoa;Kinetoplastida;Eubodonid;Eubodonid_X;Eubodonid_X_sp.;	1e-138	AY753981.1.2133_U
OTU_2893	Eukaryota;Rhizaria;Foraminifera;Globothalamea;Rotaliida;Rotaliida_X;Rotaliida_XX;Rotaliida_XX_sp.;	6e-43	JN003656.1.955_U
OTU_4081	Eukaryota;Rhizaria;Cercozoa;Endomyxa;Reticulosida;Filoretidae;Filoreta;Filoreta_sp.;	2e-101	DQ504354.1.1974_U
OTU_2799	Eukaryota;Rhizaria;Cercozoa;Endomyxa;Reticulosida;Filoretidae;Filoreta;Filoreta_sp.;	3e-158	DQ504354.1.1974_U
OTU_4619	No blast hit	None	None
OTU_5162	Eukaryota;Excavata;Discoba;Euglenozoa;Kinetoplastida;Neobodonid;Neobodo;Neobodo_designis;	3e-152	JN542574.1.2136_U
OTU_3618	Eukaryota;Archaeplastida;Rhodophyta;Porphyridiophyceae;Porphyridiales;Porphyridiales_X;Timspurckia;Timspurckia_oligopyrenoides;	6e-67	KF422614.1.2272_U
OTU_2872	Eukaryota;Rhizaria;Cercozoa;Endomyxa-Ascetosporea;Paradinida;Paradinidae;Paradinium;Paradinium_poucheti;	9e-85	EU189029.1.2030_U
OTU_3562	Eukaryota;Rhizaria;Radiolaria;Acantharea;Arthracanthida-Symphyacanthida;Arthracanthida-Symphyacanthida_X;Arthracanthida-Symphyacanthida_XX;Arthracanthida-Symphyacanthida_XX_sp.;	8e-82	KJ762485.1.1783_U
OTU_967	Eukaryota;Stramenopiles;Stramenopiles_X;MAST;MAST-12;MAST-12A;MAST-12A_X;MAST-12A_X_sp.;	3e-145	JQ222924.1.1664_U
OTU_4080	Eukaryota;Excavata;Discoba;Euglenozoa;Diplonemea;Diplonemea_X;Diplonemea_XX;Diplonemea_XX_sp.;	5e-160	KJ757377.1.2062_U
OTU_1609	Eukaryota;Archaeplastida;Streptophyta;Embryophyceae;Embryophyceae_X;Embryophyceae_XX;Andreaea;Andreaea_wilsonii;	8e-88	AY330416.1.1752_U
OTU_4931	Eukaryota;Excavata;Discoba;Euglenozoa;Kinetoplastida;Prokinetoplastidae;Perkinsiella-like;Perkinsiella-like_sp.;	1e-111	JN202437.1.1968_U
OTU_2798	Eukaryota;Rhizaria;Cercozoa;Endomyxa;Vampyrellida;sm27-lineage;sm27-lineage_X;sm27-lineage_X_sp.;	6e-86	AB721056.1.1680_U
OTU_727	Eukaryota;Stramenopiles;Stramenopiles_X;MAST;MAST-24;MAST-24_X;MAST-24_XX;MAST-24_XX_sp.;	4e-74	HM749939.1.1547_U
OTU_1226	Eukaryota;Excavata;Discoba;Euglenozoa;Kinetoplastida;Neobodonid;Rhynchomonas;Rhynchomonas_nasuta;	3e-149	AY425025.1.2176_U
OTU_1227	Eukaryota;Excavata;Discoba;Euglenozoa;Kinetoplastida;Neobodonid;Rhynchomonas;Rhynchomonas_nasuta;	3e-149	AY425025.1.2176_U
OTU_1224	Eukaryota;Excavata;Discoba;Euglenozoa;Kinetoplastida;Neobodonid;Rhynchomonas;Rhynchomonas_nasuta;	8e-162	DQ207595.1.2132_U
OTU_1225	Eukaryota;Excavata;Discoba;Euglenozoa;Kinetoplastida;Neobodonid;Rhynchomonas;Rhynchomonas_nasuta;	7e-150	AY425025.1.2176_U
OTU_1222	Eukaryota;Excavata;Discoba;Euglenozoa;Kinetoplastida;Neobodonid;Rhynchomonas;Rhynchomonas_nasuta;	1e-151	AY425025.1.2176_U
OTU_1223	Eukaryota;Excavata;Discoba;Euglenozoa;Kinetoplastida;Neobodonid;Neobodo;Neobodo_sp.;	2e-153	FJ743435.1.2100_U
OTU_1220	Eukaryota;Excavata;Discoba;Euglenozoa;Kinetoplastida;Neobodonid;Rhynchomonas;Rhynchomonas_nasuta;	3e-149	AY425025.1.2176_U
OTU_1221	Eukaryota;Excavata;Discoba;Euglenozoa;Kinetoplastida;Neobodonid;Neobodo;Neobodo_sp.;	4e-154	FJ743435.1.2100_U
OTU_3879	Eukaryota;Amoebozoa;Lobosa;Tubulinea;Leptomyxida;Rhizamoeba-saxonica-lineage;Rhizamoeba;Rhizamoeba_saxonica;	1e-138	EU719197.1.1899_U
OTU_3878	Eukaryota;Amoebozoa;Lobosa;Tubulinea;Leptomyxida;Rhizamoeba-saxonica-lineage;Rhizamoeba;Rhizamoeba_saxonica;	9e-140	EU719197.1.1899_U
OTU_1228	Eukaryota;Excavata;Discoba;Euglenozoa;Kinetoplastida;Neobodonid;Rhynchomonas;Rhynchomonas_nasuta;	1e-151	AY425025.1.2176_U
OTU_1229	Eukaryota;Excavata;Discoba;Euglenozoa;Kinetoplastida;Neobodonid;Neobodo;Neobodo_sp.;	3e-155	FJ743435.1.2100_U
OTU_5061	Eukaryota;Alveolata;Dinoflagellata;Syndiniales;Dino-Group-I;Dino-Group-I_X;Dino-Group-I_XX;Dino-Group-I_XX_sp.;	2e-106	FJ000269.1.1388_U
OTU_726	Eukaryota;Excavata;Discoba;Euglenozoa;Kinetoplastida;Eubodonid;Eubodonid_X;Eubodonid_X_sp.;	1e-138	AY753981.1.2133_U
OTU_4178	Eukaryota;Opisthokonta;Metazoa;Mollusca;Mollusca_X;Mollusca_XX;Omalogyra;Omalogyra_fusca;	7e-08	FJ917217.1.1990_U
OTU_2870	Eukaryota;Rhizaria;Cercozoa;Endomyxa;Reticulosida;Filoretidae;Filoreta;Filoreta_sp.;	2e-147	DQ504354.1.1974_U
OTU_4830	Eukaryota;Alveolata;Dinoflagellata;Syndiniales;Dino-Group-II;Dino-Group-II-Clade-7;Dino-Group-II-Clade-7_X;Dino-Group-II-Clade-7_X_sp.;	5e-144	KJ762798.1.1802_U
OTU_3560	Eukaryota;Opisthokonta;Mesomycetozoa;Ichthyosporea;Ichthyosphonida;Pseudoperkinsidae;Pseudoperkinsidae_X;Pseudoperkinsidae_X_sp.;	1e-86	GQ330605.1.1450_U
OTU_3739	Eukaryota;Archaeplastida;Rhodophyta;Porphyridiophyceae;Porphyridiales;Porphyridiales_X;Timspurckia;Timspurckia_oligopyrenoides;	6e-67	KF422614.1.2272_U
OTU_1549	Eukaryota;Amoebozoa;Lobosa;Discosea-Flabellinia;Dactylopodida;Paramoebidae;Neoparamoeba;Neoparamoeba_sp.;	0.0	AB505544.1.1980_U
OTU_4082	Eukaryota;Opisthokonta;Fungi;Ascomycota;Pezizomycotina;Eurotiomycetes;Monascus;Monascus_sp.;	5e-58	KJ747401.1.1682_U
OTU_4396	Eukaryota;Opisthokonta;Metazoa;Arthropoda;Hexapoda;Insecta;Liposcelidae;Liposcelidae_sp.;	1e-151	AY900135.1.1947_U
OTU_4832	Eukaryota;Stramenopiles;Stramenopiles_X;MAST;MAST-1;MAST-1B;MAST-1B_X;MAST-1B_X_sp.;	1e-144	KJ762514.1.1777_U
OTU_4580	Eukaryota;Opisthokonta;Metazoa;Arthropoda;Crustacea;Malacostraca;Eurydice;Eurydice_pulchra;	2e-33	AF255690.1.2993_U
OTU_1420	Eukaryota;Excavata;Discoba;Euglenozoa;Kinetoplastida;Parabodonid;Procryptobia;Procryptobia_sorokini;	5e-169	KF479401.1.2053_U
OTU_4174	No blast hit	None	None
OTU_2730	Eukaryota;Rhizaria;Cercozoa;Endomyxa;Reticulosida;Filoretidae;Filoreta;Filoreta_sp.;	2e-88	DQ504354.1.1974_U
OTU_4834	Eukaryota;Alveolata;Dinoflagellata;Dinophyceae;Peridiniales;Protoperidiniaceae;Protoperidinium;Protoperidinium_bipes;	1e-141	AB284159.1.1765_U
OTU_5161	Eukaryota;Rhizaria;Cercozoa;Endomyxa-Gromiidea;Gromiida;Gromiidae;Gromia;Gromia_oviformis;	2e-97	AJ457813.1.1884_U
OTU_3451	Eukaryota;Excavata;Discoba;Euglenozoa;Diplonemea;Diplonemea_X;Diplonemea_XX;Diplonemea_XX_sp.;	1e-126	AB505540.1.1964_U
OTU_2871	No blast hit	None	None
OTU_4835	Eukaryota;Excavata;Discoba;Euglenozoa;Diplonemea;Diplonemea_X;Diplonemea_XX;Diplonemea_XX_sp.;	2e-150	DQ504349.1.1932_U
OTU_2335	Eukaryota;Rhizaria;Cercozoa;Endomyxa;Reticulosida;Filoretidae;Filoreta;Filoreta_sp.;	1e-86	DQ504354.1.1974_U
OTU_2334	Eukaryota;Rhizaria;Cercozoa;Endomyxa-Ascetosporea;Paradinida;Paradinida_X;Paradinida_XX;Paradinida_XX_sp.;	5e-99	AY449715.1.2072_U
OTU_2337	Eukaryota;Excavata;Discoba;Euglenozoa;Kinetoplastida;Prokinetoplastidae;Prokinetoplastidae_X;Prokinetoplastidae_X_sp.;	7e-51	AF530521.1.1912_U
OTU_2336	Eukaryota;Rhizaria;Foraminifera;Monothalamids;Monothalamids_X;Monothalamids_XX;Monothalamids_XXX;Monothalamids_XXX_sp.;	1e-50	AJ514847.1.1185_U
OTU_2331	Eukaryota;Excavata;Discoba;Euglenozoa;Kinetoplastida;Prokinetoplastidae;Prokinetoplastidae_X;Prokinetoplastidae_X_sp.;	1e-52	AF530521.1.1912_U
OTU_2330	Eukaryota;Rhizaria;Cercozoa;Endomyxa;Reticulosida;Filoretidae;Filoreta;Filoreta_sp.;	2e-89	DQ504354.1.1974_U
OTU_1548	Eukaryota;Excavata;Discoba;Euglenozoa;Kinetoplastida;Neobodonid;Neobodo;Neobodo_sp.;	7e-153	FJ743435.1.2100_U
OTU_2332	Eukaryota;Opisthokonta;Fungi;Fungi_X;Fungi_XX;Fungi_XXX;Fungi_XXXX;Fungi_XXXX_sp.;	7e-48	JN090896.1.1802_U
OTU_3702	Eukaryota;Amoebozoa;Lobosa;Discosea-Flabellinia;Dactylopodida;Paramoebidae;Pseudoparamoeba;Pseudoparamoeba_pagei;	1e-154	AY277798.1.1352_U
OTU_2678	Eukaryota;Rhizaria;Cercozoa;Endomyxa;Reticulosida;Filoretidae;Filoreta;Filoreta_sp.;	2e-95	DQ504354.1.1974_U
OTU_4837	Eukaryota;Stramenopiles;Stramenopiles_X;MAST;MAST-12;MAST-12B;MAST-12B_X;MAST-12B_X_sp.;	9e-146	FR874371.1.1814_U
OTU_2339	Eukaryota;Rhizaria;Cercozoa;Endomyxa;Reticulosida;Filoretidae;Filoreta;Filoreta_sp.;	4e-96	DQ504354.1.1974_U
OTU_2338	Eukaryota;Rhizaria;Cercozoa;Endomyxa;Reticulosida;Filoretidae;Filoreta;Filoreta_sp.;	2e-91	DQ504354.1.1974_U
OTU_3430	Eukaryota;Alveolata;Dinoflagellata;Syndiniales;Dino-Group-II;Dino-Group-II-Clade-35;Dino-Group-II-Clade-35_X;Dino-Group-II-Clade-35_X_sp.;	1e-86	FJ537532.1.874_U
OTU_4473	Eukaryota;Rhizaria;Cercozoa;Endomyxa-Ascetosporea;Paradinida;Paradinidae;Paradinium;Paradinium_poucheti;	9e-88	EU189029.1.2030_U
OTU_5166	No blast hit	None	None
OTU_4251	Eukaryota;Alveolata;Apicomplexa;Apicomplexa_X;Piroplasmida;Theileria-group;Theileria;Theileria_sp.;	1e-71	KF597078.1.1666_U
OTU_4898	Eukaryota;Alveolata;Alveolata_X;Alveolata_XX;Alveolata_XXX;Alveolata_XXXX;Alveolata_XXXXX;Alveolata_XXXXX_sp.;	1e-09	GU824401.1.1369_U
OTU_4442	Eukaryota;Opisthokonta;Metazoa;Arthropoda;Hexapoda;Insecta;Liposcelidae;Liposcelidae_sp.;	2e-150	AY900135.1.1947_U
OTU_4084	Eukaryota;Excavata;Discoba;Euglenozoa;Kinetoplastida;Neobodonid;Neobodo;Neobodo_designis;	2e-156	JN542574.1.2136_U
OTU_4681	Eukaryota;Rhizaria;Cercozoa;Endomyxa-Phytomyxea;Phagomyxida;Phagomyxidae;Phagomyxa;Phagomyxa_sp.;	2e-100	AB252759.1.1675_U
OTU_3814	Eukaryota;Amoebozoa;Lobosa;Tubulinea;Leptomyxida;Rhizamoeba-saxonica-lineage;Rhizamoeba;Rhizamoeba_saxonica;	3e-139	EU719197.1.1899_U
OTU_3597	Eukaryota;Rhizaria;Cercozoa;Endomyxa;Endomyxa_X;Endo4-lineage;Endo4-lineage_X;Endo4-lineage_X_sp.;	1e-86	GU822711.1.1406_U
OTU_4444	Eukaryota;Opisthokonta;Metazoa;Arthropoda;Hexapoda;Insecta;Liposcelidae;Liposcelidae_sp.;	4e-151	AY900135.1.1947_U
OTU_2199	Eukaryota;Opisthokonta;Fungi;Fungi_X;Fungi_XX;Fungi_XXX;Fungi_XXXX;Fungi_XXXX_sp.;	8e-48	JN090896.1.1802_U
OTU_2198	Eukaryota;Rhizaria;Foraminifera;Globothalamea;Rotaliida;Pseudoparrellidae;Epistominella;Epistominella_sp.;	5e-105	AY934749.1.995_U
OTU_2191	Eukaryota;Amoebozoa;Lobosa;Lobosa_X;Stygamoebida;Vermistella-lineage;Vermistella;Vermistella_sp.;	1e-145	GU824670.1.1527_U
OTU_2190	Eukaryota;Rhizaria;Radiolaria;Acantharea;Arthracanthida-Symphyacanthida;Arthracanthida-Symphyacanthida_X;Arthracanthida-Symphyacanthida_XX;Arthracanthida-Symphyacanthida_XX_sp.;	3e-84	KJ762485.1.1783_U
OTU_2193	Eukaryota;Excavata;Discoba;Euglenozoa;Kinetoplastida;Prokinetoplastidae;Prokinetoplastidae_X;Prokinetoplastidae_X_sp.;	5e-61	AF530521.1.1912_U
OTU_2192	No blast hit	None	None
OTU_2195	Eukaryota;Rhizaria;Foraminifera;Globothalamea;Rotaliida;Buliminacea;Bulimina;Bulimina_aculeata;	8e-67	AY488866.1.1014_U
OTU_2194	Eukaryota;Excavata;Discoba;Euglenozoa;Diplonemea;Diplonemea_X;Diplonemea_XX;Diplonemea_XX_sp.;	1e-169	EU635602.1.1198_U
[truncated: 3,178 more rows]
