# Supplementary material for: The potential of sedimentary ancient DNA for reconstructing past sea ice evolution
Source: ISME J. 2019 Jun 24;13(10):2566–77. doi: 10.1038/s41396-019-0457-1 (PMC6776040; doi:10.1038/s41396-019-0457-1)
Supplement: Supplementary file 6 — Supplementary Table 1 [file 41396_2019_457_MOESM6_ESM.xlsx]

## Sheet: Sheet1
Sample	Cruise-Leg-Site	Core-Core Number	Depth in core (cm)	Replicate number	Initial number of paired end reads	Paired end reads remaining after quality trimming	Number of paired end reads with SPAdes error-corrected bases	Number of SPAdes error-corrected bases	Number of bases failing error-correction	Total number of bases subjected to SPAdes error correction	Number of quality-trimmed and error-corrected reads	Number of reads remaining after merging forward and reverse paired-end reads with Sickle
S49	GS15-198-38	MC-D	0–0.5	01	112400	112190	106920	224005	38810197	63611995	111821	26755
S50	GS15-198-38	MC-D	0–0.5	02	126717	126475	124999	265939	43530107	71035467	126097	36033
S51	GS15-198-38	MC-D	0–0.5	03	125113	124885	123092	259425	43459051	70597676	124449	33802
S52	GS15-198-38	MC-D	0–0.5	04	124985	124743	126451	267265	45199862	70077935	124262	32868
S53	GS15-198-38	MC-D	0–0.5	05	155859	155565	162163	349515	54510475	87929116	154993	39938
S54	GS15-198-38	MC-D	0–0.5	06	155601	155287	161784	350426	54202517	87988594	154649	40028
S1	GS15-198-38	CC-1	24–25.7	01	174325	173807	193206	421759	65629849	98816135	173064	37042
S2	GS15-198-38	CC-1	24–25.7	02	182640	182025	200969	446762	65058103	102806456	181243	42151
S3	GS15-198-38	CC-1	24–25.7	03	104027	103684	100222	202361	38619263	58798969	103221	23617
S4	GS15-198-38	CC-1	24–25.7	04	166445	165929	182862	398124	61926541	93651417	165209	38421
S5	GS15-198-38	CC-1	24–25.7	05	185711	185121	207676	448707	68907451	104525770	184224	41637
S6	GS15-198-38	CC-1	24–25.7	06	191081	190479	216590	479028	70560232	106879226	189610	49091
S10	GS15-198-38	CC-2	99–100.7	01	177773	177440	191355	413963	61858429	100278631	176695	43295
S11	GS15-198-38	CC-2	99–100.7	02	193878	193529	207787	465335	65107967	109904703	192697	45769
S12	GS15-198-38	CC-2	99–100.7	03	192525	192194	211513	473680	67315605	109438677	191408	40060
S7	GS15-198-38	CC-2	99–100.7	04	196684	196324	216527	487167	68714479	111392750	195488	44901
S8	GS15-198-38	CC-2	99–100.7	05	202366	201979	223550	498962	69459897	114033675	201127	56034
S9	GS15-198-38	CC-2	99–100.7	06	193295	192935	209722	456197	65487749	108623960	192030	48402
S13	GS15-198-38	CC-2	169.4–171.1	01	158345	158030	164672	358907	54485844	89785732	157468	42089
S14	GS15-198-38	CC-2	169.4–171.1	02	164650	164319	172394	378270	55000170	90744846	163713	40438
S15	GS15-198-38	CC-2	169.4–171.1	03	117206	116944	114335	241703	40808203	65559145	116461	25713
S16	GS15-198-38	CC-2	169.4–171.1	04	147666	147366	150459	323381	49769156	83243698	146779	35308
S17	GS15-198-38	CC-2	169.4–171.1	05	146200	145872	146159	313779	48108491	82135726	145320	35951
S18	GS15-198-38	CC-2	169.4–171.1	06	166205	165830	171222	364747	53283771	90623858	165099	40371
S19	GS15-198-38	CC-3	249–250.7	01	190457	190117	206601	462420	64973266	108113517	189388	36360
S20	GS15-198-38	CC-3	249–250.7	02	190029	189666	209490	459625	67499125	107223315	188854	45955
S21	GS15-198-38	CC-3	249–250.7	03	171009	170662	183609	402921	60771117	97036248	169897	38722
S22	GS15-198-38	CC-3	249–250.7	04	168336	168026	179547	396253	59156589	95418553	167343	37518
S23	GS15-198-38	CC-3	249–250.7	05	174624	174309	189934	418684	63163739	99062456	173537	38767
S24	GS15-198-38	CC-3	249–250.7	06	198459	198134	217325	480521	69473924	113035968	197347	39464
S25	GS15-198-38	CC-3	289.7–290.5	01	179731	179331	198181	447978	65919117	102369107	178559	37899
S26	GS15-198-38	CC-3	289.7–290.5	02	190137	189750	220943	500751	75027936	108017287	188984	38710
S27	GS15-198-38	CC-3	289.7–290.5	03	185331	184910	212882	466572	73136735	105586013	184165	36946
S28	GS15-198-38	CC-3	289.7–290.5	04	172787	172429	187350	408178	62321328	98096430	171734	38134
S29	GS15-198-38	CC-3	289.7–290.5	05	177871	177448	201744	442307	69792061	101141259	176722	35398
S30	GS15-198-38	CC-3	289.7–290.5	06	203281	202805	230864	517993	75178286	115701565	202028	40194
S31	GS15-198-38	CC-4	390–391.6	01	156066	155709	166568	363242	57041399	88434542	155010	34895
S32	GS15-198-38	CC-4	390–391.6	02	163831	163441	178210	386275	60380121	92415506	162756	39673
S33	GS15-198-38	CC-4	390–391.6	03	145843	145518	151908	325471	52260975	82511282	144868	32148
S34	GS15-198-38	CC-4	390–391.6	04	128412	128108	131172	273986	48048739	72586028	127521	27505
S35	GS15-198-38	CC-4	390–391.6	05	165228	164877	176225	385672	59078170	93374415	164117	43370
S36	GS15-198-38	CC-4	390–391.6	06	162947	162620	172185	372230	56751572	91817831	161862	36967
S37	GS15-198-38	CC-5	490–491.6	01	133190	132972	131693	275944	44897020	75420674	132469	33131
S38	GS15-198-38	CC-5	490–491.6	02	128784	128569	127994	278645	44754306	73082147	128065	28511
S39	GS15-198-38	CC-5	490–491.6	03	126856	126632	124093	258579	43476354	72253090	126180	27551
S40	GS15-198-38	CC-5	490–491.6	04	119598	119412	116498	240654	41057889	67900888	118991	25087
S41	GS15-198-38	CC-5	490–491.6	05	113651	113475	107878	219814	38438935	64120616	113028	29261
S42	GS15-198-38	CC-5	490–491.6	06	150056	149789	154260	337312	52168438	85548664	149193	30767
S43	GS15-198-38	CC-5	590–591.6	01	124317	124050	120466	254429	41994736	70058948	123648	35526
S44	GS15-198-38	CC-5	590–591.6	02	202079	201620	224598	504051	68011449	108605946	200810	78336
S45	GS15-198-38	CC-5	590–591.6	03	186006	185594	201917	450189	64227248	104392073	184929	51142
S46	GS15-198-38	CC-5	590–591.6	04	182465	182097	198643	447039	63718634	103034216	181484	52180
S47	GS15-198-38	CC-5	590–591.6	05	162692	162341	174445	376480	58458746	91408421	161712	37009
S48	GS15-198-38	CC-5	590–591.6	06	186841	186415	200900	438976	63301737	105536945	185729	48307
