# Supplementary material for: The potential of sedimentary ancient DNA for reconstructing past sea ice evolution
Source: ISME J. 2019 Jun 24;13(10):2566–77. doi: 10.1038/s41396-019-0457-1 (PMC6776040; doi:10.1038/s41396-019-0457-1)
Supplement: Supplementary file 7 — Supplementary Table 2 [file 41396_2019_457_MOESM7_ESM.xlsx]

## Sheet: Sheet1
Measure	From sample	To sample	Rarefied OTU richness or Shannon diversity value (y)	Significance value based on diversity calculations from six replicates per sediment sample (p)
Rarefied OTU richness	289	490	112.827	0.0023
Rarefied OTU richness	289	1	117.604	0.00011
Rarefied OTU richness	289	24	122.381	0.012
Rarefied OTU richness	490	590	127.157	0.0036
Rarefied OTU richness	490	1	131.934	9.2e-06
Rarefied OTU richness	490	24	136.711	2.7e-05
Rarefied OTU richness	490	99	141.488	0.00064
Rarefied OTU richness	490	249	146.265	7.2e-05
Rarefied OTU richness	490	390	151.042	0.014
Rarefied OTU richness	490	169	155.819	0.008
Rarefied OTU richness	590	1	160.595	0.00026
Rarefied OTU richness	1	24	165.372	0.00066
Rarefied OTU richness	1	99	170.149	0.00055
Rarefied OTU richness	1	249	174.926	0.00017
Rarefied OTU richness	1	390	179.703	0.0003
Rarefied OTU richness	1	169	184.480	0.00011
Rarefied OTU richness	24	249	189.256	0.038
Rarefied OTU richness	24	169	194.033	0.011
Shannon diversity index	289	590	3.656	0.0089
Shannon diversity index	289	1	3.737	0.032
Shannon diversity index	289	24	3.819	0.012
Shannon diversity index	289	99	3.900	0.011
Shannon diversity index	490	590	3.981	0.0025
Shannon diversity index	490	1	4.063	0.0091
Shannon diversity index	490	24	4.144	0.003
Shannon diversity index	490	99	4.225	0.0031
Shannon diversity index	490	169	4.307	0.02
Shannon diversity index	590	249	4.388	0.00035
Shannon diversity index	590	390	4.469	0.045
Shannon diversity index	1	249	4.551	0.0056
Shannon diversity index	24	249	4.632	9e-05
Shannon diversity index	99	249	4.713	0.00077
Shannon diversity index	99	390	4.794	0.045
Shannon diversity index	249	169	4.876	0.011
