# Supplementary material for: The potential of sedimentary ancient DNA for reconstructing past sea ice evolution
Source: ISME J. 2019 Jun 24;13(10):2566–77. doi: 10.1038/s41396-019-0457-1 (PMC6776040; doi:10.1038/s41396-019-0457-1)
Supplement: Supplementary file 8 — Supplementary Table 3 [file 41396_2019_457_MOESM8_ESM.xlsx]

## Sheet: Sheet1
OTU	Taxon	Parameter	Adj. P*	Kendall’s tau
OTU_4660	Cercozoa	IP25	0.022	0.453
		PBIP25	0.022	0.453
OTU_348	Cercozoa	IP25	0.026	0.430
		PBIP25	0.026	0.430
OTU_4620	Cercozoa	IP25	0.022	0.450
		PBIP25	0.022	0.450
OTU_4579	Cercozoa	IP25	0.007	0.522
		PBIP25	0.007	0.522
OTU_5051	Bacillariophyta	IP25	0.026	0.442
		PBIP25	0.026	0.442
OTU_333	Gymnodiniales	IP25	0.007	0.498
		PBIP25	0.007	0.498
